# Supplementary material for: Resequencing of 410 Sesame Accessions Identifies SINST1 as the Major Underlying Gene for Lignans Variation
Source: Int J Mol Sci. 2023 Jan 5;24(2):1055. doi: 10.3390/ijms24021055 (PMC9860558; doi:10.3390/ijms24021055)
Supplement: Supplementary file 1 [file ijms-24-01055-s001.zip › Supplementary Tables.xlsx]

## Sheet: Table S1.
Table S1. The list of the 410 sesame accessions used in this study.
Accession ID	Accession name	Origin	Longitude(°)	Latitude(°)	Type (Landrace or Modern cultivar)	Grouping in neighbor-joining tree (NC, MC or SC)
NS001	Zhima13	Daxing,Beijing,China	116.33	39.73	Landrace	MC
NS002	Zhima6	Jining,Shandong,China	116.58	35.41	Landrace	NC
NS003	NewNo.5	Ju county,Shandong,China	118.35	35.19	Landrace	NC
NS004	Bagucha2	Dongming,Shandong,China	115.09	35.3	Landrace	NC
NS005	Heshangmao	Jining,Shandong,China	116.3	35.07	Landrace	NC
NS006	Silverzhima	Yantai,Shandong,China	121.38	37.54	Landrace	NC
NS007	Zhuzhi1	Zhumadian,Henan,China	NA	NA	Modern cultivar	MC
NS008	Yellowzhima	Xu Chang,Henan,China	113.82	34.03	Landrace	NC
NS009	Badacha1	Baofeng,Henan,China	113.06	33.87	Landrace	NC
NS010	Heizhima22	New County,Henan,China	114.86	31.63	Landrace	MC
NS011	Baizhima6	Taikang,Henan,China	114.86	34.06	Landrace	NC
NS012	Xiaozihuang	Suiping,Henan,China	113.99	33.15	Landrace	MC
NS013	Waizuihong	Xi county,Henan,China	114.73	32.34	Landrace	NC
NS014	Baizhima16	Jixi,Anhui,China	118.58	30.08	Landrace	MC
NS015	Guanyinma	great enlightenment,Hubei,China	114.11	31.56	Landrace	MC
NS016	Baihuama15	Xiangyang,Hubei,China	112.14	32.05	Landrace	MC
NS017	Duijiaozhima	Wuchang,Hubei,China	114.32	30.35	Landrace	MC
NS018	786	Wuhan,Hubei,China	NA	NA	Landrace	MC
NS019	Wujiaozhan	Suixian,Hubei,China	113.37	31.72	Landrace	MC
NS020	Zhongzhi5	Wuhan,Hubei,China	114.33	30.35	Modern cultivar	MC
NS021	Zhima55	great enlightenment,Hubei,China	114.11	31.56	Landrace	MC
NS022	Hongzhima1	Xiangyang,Hubei,China	112.14	32.05	Landrace	MC
NS023	Dikehuang	Zaoyang,Hubei,China	112.76	32.13	Landrace	MC
NS024	Tanma	Anlu,Hubei,China	113.69	31.26	Landrace	MC
NS025	Zhima41	Haicheng,Liaoning,China	121.43	29.28	Landrace	MC
NS026	Zhima32	Frontal sensitivity,Xinjiang,China	83.62	46.52	Landrace	NC
NS027	Zhima4	Turpan,Xinjiang,China	89.18	42.94	Landrace	MC
NS028	Zhima36	Turpan,Xinjiang,China	89.18	42.94	Landrace	SC
NS029	Balengzhima	Fenyang,Shanxi,China	111.75	37.27	Modern cultivar	NC
NS030	Zhima33	Lv Liang,Shanxi,China	112.02	37.44	Landrace	NC
NS031	Zhima44	JiG2heng,Shanxi,China	112.84	35.51	Landrace	NC
NS032	Hezhima2	Xinzhou,Shanxi,China	111.08	39.01	Landrace	MC
NS033	Baihuama6	Weinan,Shaanxi,China	109.94	34.8	Landrace	MC
NS034	Baizhima13	Weinan,Shaanxi,China	110.15	35.24	Landrace	MC
NS035	Zhima25	Xianyang,Shaanxi,China	108.24	34.53	Landrace	MC
NS036	Zhima12	Shiquan,Shaanxi,China	108.25	33.04	Landrace	MC
NS037	YeErsan	Ankang,Shaanxi,China	109.03	32.69	Landrace	MC
NS038	Zhima45	Luochuan,Shaanxi,China	109.43	35.76	Landrace	MC
NS039	Xizhima	Xianyang,Shaanxi,China	108.24	34.53	Landrace	MC
NS040	Zhima11	Ningshan,Shaanxi,China	108.32	33.32	Landrace	MC
NS041	Yizhima	Weinan,Shaanxi,China	109.59	35.18	Landrace	NC
NS042	Baizhima11	Baoji,Shaanxi,China	107.38	34.35	Landrace	MC
NS043	Wucuolian1	Xingping,Shaanxi,China	108.48	34.3	Landrace	MC
NS044	Heizhima9	Mengyin,Shandong,China	117.93	35.71	Landrace	NC
NS045	Henan No.1	Zhengzhou,Henan,China	113.66	34.77	Modern cultivar	MC
NS046	Huangzhima3	Jing County,Anhui,China	118.41	30.69	Landrace	MC
NS047	Zhima38	Jinzhai,Anhui,China	115.86	31.69	Landrace	MC
NS048	Heizhima14	Yanting,Sichuan,China	105.38	31.23	Landrace	SC
NS049	Zhuanzhuliang1	Suixian,Hubei,China	113.37	31.72	Landrace	MC
NS050	Zhongzhi8	Wuhan,Hubei,China	NA	NA	Modern cultivar	MC
NS051	Sifangzhima	Tongcheng,Hubei,China	113.81	29.26	Landrace	MC
NS052	Huoma	Yingshan,Hubei,China	113.82	31.62	Landrace	NC
NS053	Jinkouzhima	Jiaxing,Zhejiang,China	120.75	30.77	Landrace	MC
NS054	Mishuozhima	Dongyang,Zhejiang,China	120.23	29.26	Landrace	SC
NS055	Yingsangu	Cangnan,Zhejiang,China	120.39	27.51	Landrace	SC
NS056	Zhima17	Dexing,Jiangxi,China	117.58	28.95	Landrace	MC
NS057	Zhima40	Jiujiang,Jiangxi,China	115.89	29.61	Landrace	SC
NS058	Baihuama13	Chenghai,Guangdong,China	116.77	23.46	Landrace	MC
NS059	Baizhima5	Boro,Guangdong,China	114.27	23.17	Landrace	NC
NS060	Zhima19	Kang Ping,Liaoning,China	123.34	42.75	Landrace	NC
NS061	Bawangbian2	AG2ient Aohan banner,Inner Mongolia,China	119.9	42.28	Landrace	MC
NS062	Jiaopanzhima	Lv Liang,Shanxi,China	111.78	37.14	Landrace	NC
NS063	Baizhima3	Zhen'an,Shaanxi,China	109.15	33.43	Landrace	NC
NS064	Huangzhima4	Shangnan,Shaanxi,China	110.87	33.53	Landrace	MC
NS065	Heizhima12	Lianyungang,Jiangsu,China	119.17	34.61	Landrace	MC
NS066	Huangzhima1	Taihu,Anhui,China	116.27	30.42	Landrace	MC
NS067	Zhima46	Huayang River,Anhui,China	116.11	30.15	Landrace	MC
NS068	MuZhenbai	Qingyang,Anhui,China	117.86	30.64	Landrace	NC
NS069	Zhufanzhima	Jinzhai,Anhui,China	115.86	31.69	Landrace	MC
NS070	Zhangdianbai	Lu'an,Anhui,China	116.49	31.75	Landrace	MC
NS071	Dushanhei	Guangde,Anhui,China	119.42	30.89	Landrace	MC
NS072	Zhima58	Suxian County,Anhui,China	116.97	33.64	Landrace	MC
NS073	Heizhima2	Wuxi,Chongqing,China	109.62	31.41	Landrace	MC
NS074	Wuyahei	Wuxi,Chongqing,China	109.62	31.41	Landrace	MC
NS075	Duozhima	Yunyang,Chongqing,China	108.89	30.97	Landrace	MC
NS076	Zhima14	Zhuxi,Hubei,China	109.71	32.33	Landrace	MC
NS077	Mazhima3	Xingshan,Hubei,China	110.76	31.24	Landrace	MC
NS078	Mazhima1	Fangxian,Hubei,China	110.73	32.06	Landrace	MC
NS079	Hezhima1	Xingshan,Hubei,China	110.76	31.24	Landrace	MC
NS080	Liujiaobai	City Chuansha,Shanghai,China	121.37	31.11	Landrace	MC
NS081	Zichagnma	Shangrao,Jiangxi,China	117.9	28.43	Landrace	MC
NS082	Haihuihei	Jiujiang,Jiangxi,China	115.89	29.61	Landrace	SC
NS083	Zihuahei	Wuning,Jiangxi,China	115.1	29.26	Landrace	SC
NS084	Zhima24	Yongshun,Hunan,China	109.85	29.01	Landrace	MC
NS085	Zhima34	Zunyi,Guizhou,China	106.82	27.54	Landrace	MC
NS086	Baizhima12	Fuzhou,Fujian,China	119.3	26.08	Landrace	MC
NS087	Zhima51	Kunming,Yunnan,China	NA	NA	Landrace	NC
NS088	Zhima27	Kunming,Yunnan,China	NA	NA	Landrace	SC
NS089	Bachazhima	Xinping,Yunnan,China	101.99	24.08	Landrace	SC
NS090	Baizhima18	Longlin,Guangxi,China	105.33	24.78	Landrace	MC
NS091	Baizhima10	Haikou,Hainan,China	110.19	20.1	Landrace	MC
NS092	Tainanhei1	Tainan,Taiwan,China	120.31	23.31	Landrace	MC
NS093	Heizhima13	Huaiyang,Henan,China	114.88	33.73	Landrace	NC
NS094	Sanqiang	Huaiyang,Henan,China	114.88	33.73	Landrace	NC
NS095	Zhima22	Lin County,Henan,China	113.81	36.07	Landrace	NC
NS096	Youhulu	Biyang,Henan,China	113.32	32.72	Landrace	MC
NS097	Waizuibai	Qi County,Henan,China	114.77	34.55	Landrace	NC
NS098	Baizhima17	Shangcai,Henan,China	114.26	33.27	Landrace	NC
NS099	Liutiaoqing	Sheaffer,Henan,China	114.52	33.79	Landrace	NC
NS100	Erlanghuazhima	Xiping,Henan,China	114.02	33.39	Landrace	MC
NS101	Baizhima15	Newfield,Henan,China	112.36	32.52	Landrace	NC
NS102	Yiyesan	Newfield,Henan,China	112.36	32.52	Landrace	NC
NS103	Bantangma	Chaoxian County,Anhui,China	117.86	31.6	Landrace	MC
NS104	Baihuama14	Dangtu,Anhui,China	118.48	31.56	Landrace	MC
NS105	Heizhima6	Feidong,Anhui,China	117.47	31.89	Landrace	MC
NS106	Youzhima	Feixi,Anhui,China	117.16	31.72	Landrace	MC
NS107	Bawangbian1	Huoqiu,Anhui,China	116.26	32.34	Landrace	MC
NS108	Huangzhima5	Nanling,Anhui,China	118.33	30.92	Landrace	MC
NS109	Ningguo yellowzhima-2	Ningguo,Anhui,China	118.98	30.62	Landrace	MC
NS110	Zhima23	Whole pepper,Anhui,China	118.26	32.1	Landrace	MC
NS111	Dayanhei	stone table,Anhui,China	117.47	30.21	Landrace	MC
NS112	Huangchizhima	Wuhu,Anhui,China	118.57	31.15	Landrace	MC
NS113	YingshangNo. 6	Yingshang,Anhui,China	116.25	32.64	Landrace	SC
NS114	Tieqingzhima	Shirakawa,Shaanxi,China	110.11	32.81	Landrace	NC
NS115	Flowerzhima	Dan Feng,Shaanxi,China	110.33	33.69	Landrace	MC
NS116	Zhima2	Gaoling,Shaanxi,China	109.08	34.53	Landrace	NC
NS117	Zhima16	Hengshan,Shaanxi,China	109.29	37.96	Landrace	NC
NS118	Zhima37	Huayin,Shaanxi,China	114.52	33.79	Landrace	MC
NS119	Zhima47	Jiaxian,Shaanxi,China	110.5	38.02	Landrace	NC
NS120	Zhima31	Longxian County,Shaanxi,China	106.85	34.89	Landrace	MC
NS121	Hongzhima2	lueyang,Shaanxi,China	106.16	33.33	Landrace	MC
NS122	Baizhima19	Pingli,Shaanxi,China	114.02	33.39	Landrace	NC
NS123	Heizhima17	Yan'an,Shaanxi,China	110.01	36.58	Landrace	NC
NS124	Heizhima8	Yao county,Shaanxi,China	108.97	34.91	Landrace	MC
NS125	Zhima29	Fengjie,Chongqing,China	109.52	31.05	Landrace	MC
NS126	Baihuama3	Kaixian County,Chongqing,China	108.42	31.19	Landrace	MC
NS127	Xiaoheizi	Wanxian,Chongqing,China	108.35	30.84	Landrace	MC
NS128	Zhuanjiaolou2	Yanting,Sichuan,China	105.38	31.23	Landrace	MC
NS129	Baihuama1	Yunyang,Chongqing,China	108.89	30.97	Landrace	MC
NS130	Zhima5	Badong,Hubei,China	110.4	31.03	Landrace	MC
NS131	Xiniujiao	Gucheng,Hubei,China	111.65	32.27	Landrace	MC
NS132	Yangzhima	Photochemical,Hubei,China	111.68	32.39	Landrace	MC
NS133	Zhuganqing	Huangpi,Hubei,China	114.37	30.88	Landrace	MC
NS134	Yesanjiao	Jiayu,Hubei,China	113.9	29.98	Landrace	MC
NS135	Fourwheels	Jingmen,Hubei,China	112.2	31.03	Landrace	MC
NS136	Qiezhima	Luo Tian,Hubei,China	115.39	30.79	Landrace	MC
NS137	Zhima20	Shayang,Hubei,China	112.2	31.03	Landrace	MC
NS138	Fazhima	Tianmen,Hubei,China	113.16	30.66	Landrace	MC
NS139	Baihuama4	Five peaks,Hubei,China	110.68	30.2	Landrace	MC
NS140	Fupima	Filial piety,Hubei,China	113.91	30.93	Landrace	MC
NS141	Huangzhima11	Zhong Xiang,Hubei,China	112.59	31.17	Landrace	SC
NS142	Baihuama10	Zigui,Hubei,China	110.69	31	Landrace	SC
NS143	Zhima10	Yueyang,Hunan,China	113.11	29.14	Landrace	MC
NS144	Baizhima14	Boyang,Jiangxi,China	116.66	28.99	Landrace	MC
NS145	Qiancengta	Boyang,Jiangxi,China	116.66	28.99	Landrace	SC
NS146	Duolengzhima	Guixi,Jiangxi,China	117.2	28.29	Landrace	MC
NS147	Duoshuozhima	Jiujiang,Jiangxi,China	115.89	29.61	Landrace	SC
NS148	Heizhima11	Shangrao,Jiangxi,China	117.9	28.43	Landrace	MC
NS149	Qiuheima	Shangrao,Jiangxi,China	117.9	28.43	Landrace	SC
NS150	Xinsheng1	Yucheng,Shandong,China	116.65	36.95	Landrace	NC
NS151	Dabacha	Weifang,Shandong,China	119.4	35.99	Landrace	MC
NS152	Daqing	Weifang,Shandong,China	118.54	36.51	Landrace	NC
NS153	Yitiaobian	Linyi,Shandong,China	118.34	35.07	Landrace	NC
NS154	Zhima3	Zhang Qiu,Shandong,China	117.52	36.71	Landrace	NC
NS155	Lvjingzhi	Jiang Yichun,Black Dragon,China	123.18	47.34	Landrace	NC
NS156	Baizhima7	TuG1aloosa,Xinjiang,China	82.99	46.75	Landrace	MC
NS157	Batongzhima	Ren Qiu,Hebei,China	116.09	38.71	Landrace	NC
NS158	Baihuama9	JiG2heng,Shanxi,China	112.92	35.79	Landrace	NC
NS159	Zhima42	CiH,Shanxi,China	113.04	36.53	Landrace	NC
NS160	Fenchazhima1	Linfen,Shanxi,China	111.47	35.64	Landrace	NC
NS161	Heizhima21	Qingxu,Shanxi,China	112.34	37.61	Landrace	NC
NS162	Datoubang	Fenghua,Zhejiang,China	121.41	29.65	Landrace	MC
NS163	Baihuama7	CEN Gong,Guizhou,China	108.74	27.22	Landrace	MC
NS164	Baizhima9	Xingren,Guizhou,China	105.18	25.44	Landrace	MC
NS165	Baihuama8	Yongning,Guangxi,China	108.49	22.75	Landrace	MC
NS166	Baizhima2	guest,Guangxi,China	109.23	23.73	Landrace	MC
NS167	Shangningai	XiG2heng,Guangxi,China	108.66	24.06	Landrace	SC
NS168	Liusuozhima	Songyang,Zhejiang,China	119.49	28.45	Landrace	MC
NS169	Zhima52	Tongzi,Guizhou,China	106.82	28.14	Landrace	MC
NS170	Baihuama12	estuary,Guizhou,China	108.84	27.69	Landrace	MC
NS171	Heizhima15	Libo,Guizhou,China	107.88	25.41	Landrace	SC
NS172	Baihuama19	Zhangpu,Fujian,China	117.61	24.12	Landrace	SC
NS173	Baizhima4	Shangsi,Guangxi,China	107.98	22.15	Landrace	MC
NS174	Heizhima1	Fuchuan,Guangxi,China	111.27	24.82	Landrace	SC
NS175	Zhima53	Jinzhou,Liaoning,China	121.79	41.6	Landrace	NC
NS176	Bawangbian3	Wuqing,Tianjin,China	117.06	39.38	Landrace	NC
NS177	Zihuama	Gaocheng,Hebei,China	114.83	38.04	Landrace	NC
NS178	Sangucha	Qu Zhou,Hebei,China	114.95	36.78	Landrace	NC
NS179	Xiaobacha	Old city,Hebei,China	115.97	37.34	Landrace	NC
NS180	Wenrenzhima	Qingyuan,Hebei,China	115.48	38.76	Landrace	NC
NS181	Laohongzhima	Xichuan,Henan,China	111.48	33.14	Landrace	NC
NS182	Yeersan	Pingyu,Henan,China	114.63	32.96	Landrace	NC
NS183	Zhima26	Turpan,Xinjiang,China	90.21	42.86	Landrace	MC
NS184	Zhima54	Bayingolin,Xinjiang,China	86.56	42.06	Landrace	SC
NS185	Zhima15	Kashgar,Xinjiang,China	75.86	39.38	Landrace	MC
NS186	Longshanzhima	Nanjing,Jiangsu,China	118.77	32.05	Landrace	MC
NS187	Chama1	Xuzhou,Jiangsu,China	117.19	34.27	Landrace	MC
NS188	Deleilei	Lixia River,Jiangsu,China	119.42	32.39	Landrace	NC
NS189	Zhima1	Moto,Tibet,China	95.26	25.22	Landrace	SC
NS190	Aijiaojin	Jin Xian,Jiangxi,China	116.26	28.36	Landrace	SC
NS191	Baihuama11	Qinglong,Guizhou,China	105.22	25.83	Landrace	MC
NS192	Luorongchuan	abatis,Guangxi,China	109.74	24.49	Landrace	SC
NS193	Chengxiangzhima	Fusui,Guangxi,China	107.91	22.64	Landrace	SC
NS194	Heizhima16	Suixi,Guangdong,China	110.25	21.38	Landrace	SC
NS195	Silengzhima	Pingyuan,Guangdong,China	115.89	24.57	Landrace	SC
NS196	Hanguang	Yingde,Guangdong,China	113.4	24.17	Landrace	SC
NS197	Baihuama2	ynz,Jiangsu,China	120.14	33.39	Landrace	NC
NS198	Baizhima8	Changzhou,Jiangsu,China	119.57	31.75	Landrace	MC
NS199	Heizhima20	Dafeng,Jiangsu,China	120.46	33.2	Landrace	SC
NS200	Chama2	Nantong,Jiangsu,China	121.08	32.09	Landrace	MC
NS201	Luanshanhei	You County,Hunan,China	113.34	27	Landrace	SC
NS202	Heizhima18	Pingjiang,Hunan,China	113.57	28.71	Landrace	SC
NS203	Shuanghuma	Cili,Hunan,China	111.12	29.43	Landrace	MC
NS204	Zhima35	Taoyuan,Hunan,China	111.48	28.9	Landrace	MC
NS205	Zhima9	Xinning,Hunan,China	110.84	26.43	Landrace	MC
NS206	Hukouzhima	Chaling,Hunan,China	113.55	26.8	Landrace	MC
NS207	Zhima49	Yuanling,Hunan,China	110.4	28.46	Landrace	MC
NS208	Heizhima7	Tongan,Fujian,China	118.14	24.74	Landrace	SC
NS209	Heizhima19	Sanming,Fujian,China	117.6	26.22	Landrace	SC
NS210	Zhima18	Chu Xiong,Yunnan,China	101.54	25.03	Landrace	NC
NS211	Zhima50	auspicious clouds,Yunnan,China	100.56	25.48	Landrace	SC
NS212	Baihuama5	Yongren,Yunnan,China	101.67	26.06	Landrace	MC
NS213	Zhima248	Yuanyang,Yunnan,China	102.74	23.17	Landrace	MC
NS214	Zhima56	Nanhua,Yunnan,China	101.28	25.2	Landrace	MC
NS215	Baihuama16	Tongjiang,Sichuan,China	107.25	31.93	Landrace	MC
NS216	Mazhima2	Xuanhan,Sichuan,China	107.72	31.36	Landrace	MC
NS217	Zhuanjiaolou1	Nanjiang,Sichuan,China	106.83	32.36	Landrace	MC
NS218	Zhima21	Leibo,Sichuan,China	103.57	28.26	Landrace	MC
NS219	Huangzhima2	Qingchuan,Sichuan,China	105.23	32.58	Landrace	MC
NS220	Zhima39	Beichuan,Sichuan,China	104.44	31.83	Landrace	MC
NS221	Zhima28	Mianning,Sichuan,China	102.17	28.55	Landrace	MC
NS222	Zhima43	Salt source,Sichuan,China	101.51	27.42	Landrace	MC
NS223	Zhima30	Pingwu,Sichuan,China	104.53	32.41	Landrace	MC
NS224	Zhima7	Meigu,Sichuan,China	103.13	28.33	Landrace	MC
NS225	Zhima57	Leibo,Sichuan,China	103.57	28.26	Landrace	MC
NS226	Bendizhima	Yanbian,Sichuan,China	101.55	26.91	Landrace	MC
NS227	Heizhima10	Guangyuan,Sichuan,China	105.83	32.44	Landrace	SC
NS228	Heizhima3	Mi Yi,Sichuan,China	102.11	26.89	Landrace	MC
NS229	99-2188	Wuhan,Hubei,China	NA	NA	Modern cultivar	MC
NS230	Zhima48	Horqin,Inner Mongolia,China	122.07	46.06	Landrace	NC
NS231	Ezhi1	Xiangyang,Hubei,China	NA	NA	Modern cultivar	MC
NS232	Ezhi2	Xiangyang,Hubei,China	NA	NA	Modern cultivar	MC
NS233	Ezhi5	Xiangyang,Hubei,China	NA	NA	Modern cultivar	MC
NS234	Ezhi6	Xiangyang,Hubei,China	NA	NA	Modern cultivar	MC
NS235	Zhongfengzhi1	Wuhan,Hubei,China	NA	NA	Modern cultivar	MC
NS236	Zhongzhi10	Wuhan,Hubei,China	NA	NA	Modern cultivar	MC
NS237	Zhongzhi11	Wuhan,Hubei,China	NA	NA	Modern cultivar	MC
NS238	Zhongzhi16	Wuhan,Hubei,China	NA	NA	Modern cultivar	MC
NS239	98N09	Zhengzhou,Henan,China	NA	NA	Modern cultivar	MC
NS240	Shaanzhi 3	Taiyuan,Shanxi,China	NA	NA	Modern cultivar	MC
NS241	Zhongzhi21	Wuhan,Hubei,China	NA	NA	Modern cultivar	MC
NS242	UCLA83	Venezuela	-69.52	9.52	Landrace	MC
NS243	VIR 136	Armenia	44.51	40.11	Landrace	MC
NS244	VIR 145	Armenia	44.51	40.11	Landrace	NC
NS245	VIR146	U.S.A	-97.44	30.17	Landrace	NC
NS246	VIR 202	Turkey	30.05	37.12	Landrace	SC
NS247	VIR 207	Turkey	30.05	37.12	Landrace	NC
NS248	VIR 231	Greece	23.25	37.05	Landrace	MC
NS249	VIR825	Uzbekistan	69.13	41.16	Landrace	NC
NS250	VIR 896	Uzbekistan	69.13	41.16	Landrace	NC
NS251	VIR 899	Russia	39.26	45.22	Landrace	NC
NS252	VIR 908	Turkmenistan	58.38	37.95	Landrace	NC
NS253	VIR 1767	Russia	39.26	45.22	Landrace	NC
NS254	ZM11-18	Myanmar	96.09	16.48	Landrace	SC
NS255	Tansang	Tanzania	37.51	-7.13	Landrace	SC
NS256	Tashkent122	Russia	69.13	41.16	Landrace	MC
NS257	Heizhima4	Vietnam	103.53	21.57	Landrace	MC
NS258	K1-2	Guinea	-13.4	9.32	Landrace	NC
NS259	Heizhima5	Mexico	-102.33	23.38	Landrace	NC
NS260	Cuba-3	Cuba	-82.23	23.7	Landrace	MC
NS261	341(34)	Japan	136.5	35.12	Landrace	MC
NS262	10(27)	Japan	136.5	35.12	Landrace	MC
NS263	523(41)	Japan	136.5	35.12	Landrace	NC
NS264	Teras-<1>	Mexico	-99.55	25.25	Landrace	MC
NS265	TKV-334(22)	Japan	136.5	35.12	Landrace	MC
NS266	TKV-309(23)	Japan	136.5	35.12	Landrace	NC
NS267	723(38)	Japan	136.5	35.12	Landrace	NC
NS268	82NO209shat	U.S.A	-97.32	35.29	Landrace	MC
NS269	Oro short-<2>	Mozambique	32.4	-25.11	Landrace	NC
NS270	384(7)	Japan	136.5	35.12	Landrace	MC
NS271	342(5)	Japan	136.5	35.12	Landrace	MC
NS272	725(39)	Japan	136.5	35.12	Landrace	MC
NS273	301(3)	Japan	136.5	35.12	Landrace	MC
NS274	Zirra	Mozambique	32.35	-25.58	Landrace	MC
NS275	Teras-<2>	Mexico	-99.55	25.25	Landrace	NC
NS276	Suke No 5-<1>	Mozambique	32.35	-25.58	Landrace	MC
NS277	Oro 9/71	Mozambique	32.35	-25.58	Landrace	MC
NS278	82NO16NS	U.S.A	-86.37	34.42	Landrace	MC
NS279	82NO8NS	U.S.A	-97.44	30.17	Landrace	NC
NS280	Nian	Korea	125.48	35.38	Landrace	MC
NS281	Danbai	Korea	126.58	37.33	Landrace	NC
NS282	Rucheng	Korea	127.34	36.05	Landrace	NC
NS283	Jinback	Korea	127.07	34.58	Landrace	NC
NS284	Yeoju-1	Korea	127.32	37.14	Landrace	MC
NS285	His-173	Philippines	120.35	17.2	Landrace	MC
NS286	Potepye	Myanmar	96.06	19.45	Landrace	SC
NS287	91-2191	Israel	34.46	32.04	Landrace	MC
NS288	No.835-1	Bangladesh	90.24	23.42	Landrace	SC
NS289	91-2299	Israel	34.46	32.04	Landrace	SC
NS290	393-3Bo	Thailand	101.01	15.53	Landrace	SC
NS291	Magwe719	Myanmar	96.5	21.58	Landrace	SC
NS292	Maeshae	Myanmar	95.39	19.08	Landrace	SC
NS293	Ses-11	Bangladesh	90.24	23.42	Landrace	SC
NS294	No.016211	Italy	12.29	41.53	Landrace	MC
NS295	HNNAN-NI	India	77.22	24.34	Landrace	SC
NS296	SINYA DANA-3	India	75.58	21.06	Landrace	SC
NS297	BoderRacet②	Thailand	100.31	13.45	Landrace	SC
NS298	EC－343404	India	77.32	10.27	Landrace	MC
NS299	EC－342782	India	79.07	14.11	Landrace	NC
NS300	EC－355640	India	87.31	22.55	Landrace	MC
NS301	EC－355666	India	84.02	20.46	Landrace	SC
NS302	EC－350643	India	76.2	19.12	Landrace	NC
NS303	S.J	Mexico	-108.3	29.34	Landrace	MC
NS304	68·544	Nicaragua	-86.15	12.08	Landrace	SC
NS305	68-546	Nicaragua	-86.15	12.08	Landrace	MC
NS306	T9	Vietnam	105.51	21.02	Landrace	MC
NS307	SE1	Vietnam	105.11	20.25	Landrace	MC
NS308	VDM18	Vietnam	106.41	17.12	Landrace	SC
NS309	VDM21	Vietnam	105.51	21.02	Landrace	MC
NS310	VDM10D	Vietnam	106.11	20.32	Landrace	MC
NS311	VDM40D	Vietnam	106.51	21.27	Landrace	NC
NS312	Ezhi7	Xiangyang,Hubei,China	NA	NA	Modern cultivar	MC
NS313	ALian1	ALian	54.22	24.28	Landrace	NC
NS314	K1-4	Guinea	-13.4	9.32	Landrace	SC
NS315	K1-3	Guinea	-13.4	9.32	Landrace	SC
NS316	K2-2	Guinea	-13.4	9.32	Landrace	SC
NS317	K2-1	Guinea	-13.4	9.32	Landrace	MC
NS318	Calinda	U.S.A	-112.05	33.31	Landrace	MC
NS319	Cuba-1	Cuba	-82.23	23.07	Landrace	MC
NS320	Cuba-2	Cuba	-82.23	23.07	Landrace	MC
NS321	Cuba-3	Cuba	-82.23	23.07	Landrace	MC
NS322	Cuba-4	Cuba	-82.23	23.07	Landrace	MC
NS323	VIR 741	Uzbekistan	69.13	41.16	Landrace	SC
NS324	Zhongzhi15	Wuhan,Hubei,China	NA	NA	Landrace	MC
NS325	Yiyangbai	Yiyang,Henan,China	112.17	34.51	Landrace	MC
NS326	Zihuayeersan	Shangcai,Henan,China	114.26	33.27	Landrace	NC
NS327	H98	Wuhan,Hubei,China	115.93	30.08	Modern cultivar	MC
NS328	Zhima8	Sample addition,Shandong,China	116.34	35.41	Landrace	NC
NS329	Jizhi1	Shijiazhuang,Hebei,China	NA	NA	Landrace	MC
NS330	V6	Vietnam	106.11	17.47	Landrace	NC
NS331	Shuiyuan117	Korea	127.14	37.04	Landrace	MC
NS332	Xiangheizhi2078	Xiangyang,Hubei,China	NA	NA	Modern cultivar	MC
NS333	Silegncao	Fuyang,Anhui,China	115.81	32.9	Landrace	MC
NS334	Jinzhi2	Fenyang,Shanxi,China	NA	NA	Modern cultivar	NC
NS335	725	Afghanistan	69.1	34.31	Landrace	SC
NS336	K1-1	Guinea	-13.4	9.32	Landrace	MC
NS337	Suke No5-<2>	Mozambique	32.35	-25.58	Landrace	NC
NS338	Baihuama17	Zhushan,Hubei,China	110.23	32.23	Landrace	MC
NS339	Zhongzhi12	Wuhan,Hubei,China	NA	NA	Modern cultivar	MC
NS340	Zhongzhi1	Wuhan,Hubei,China	NA	NA	Modern cultivar	MC
NS341	Yuzhi4	Zhumadian,Henan,China	NA	NA	Modern cultivar	MC
NS342	Yuzhi8	Zhengzhou,Henan,China	NA	NA	Modern cultivar	MC
NS343	Zhengzhi13	Zhengzhou,Henan,China	NA	NA	Modern cultivar	MC
NS344	Zhengzhi14	Zhengzhou,Henan,China	NA	NA	Modern cultivar	MC
NS345	Luozhi12	Luohe,Henan,China	NA	NA	Modern cultivar	MC
NS346	Luozhi16	Luohe,Henan,China	NA	NA	Modern cultivar	MC
NS347	Zhuzhi11	Zhumadian,Henan,China	NA	NA	Modern cultivar	MC
NS348	Zhuzhi18	Zhumadian,Henan,China	NA	NA	Modern cultivar	MC
NS349	Suxianzhima	Suxian County,Anhui,China	116.58	33.37	Modern cultivar	MC
NS350	WanzhiNo.1	Hefei,Anhui,China	NA	NA	Modern cultivar	MC
NS351	Wanzhi No. 2	Hefei,Anhui,China	NA	NA	Modern cultivar	MC
NS352	Jizhi2	Shijiazhuang,Hebei,China	NA	NA	Modern cultivar	NC
NS353	Jiizhi1	Changchun,Jilin,China	NA	NA	Modern cultivar	MC
NS354	Jizhi2	Changchun,Jilin,China	NA	NA	Modern cultivar	MC
NS355	Liaopinzhi1	Liaoyang,Liaoning,China	NA	NA	Modern cultivar	NC
NS356	Liaopinzhi 2	Liaoyang,Liaoning,China	NA	NA	Modern cultivar	NC
NS357	Ezhi4	Xiangyang,Hubei,China	NA	NA	Modern cultivar	MC
NS358	Hangzhi2	Wuhan,Hubei,China	NA	NA	Modern cultivar	MC
NS359	Zhongzhi14	Wuhan,Hubei,China	NA	NA	Modern cultivar	MC
NS360	Zhongzhi17	Wuhan,Hubei,China	NA	NA	Modern cultivar	MC
NS361	Zhongzhi28	Wuhan,Hubei,China	NA	NA	Modern cultivar	MC
NS362	Zhongzhi3	Wuhan,Hubei,China	NA	NA	Modern cultivar	MC
NS363	Zhongzhi5	Wuhan,Hubei,China	114.33	30.35	Modern cultivar	MC
NS364	Zhongzhi7	Wuhan,Hubei,China	NA	NA	Modern cultivar	MC
NS365	Zhongzhi8	Wuhan,Hubei,China	114.33	30.35	Modern cultivar	MC
NS366	Yuzhi11	Zhengzhou,Henan,China	NA	NA	Modern cultivar	MC
NS367	Yuzhi14	Zhengzhou,Henan,China	NA	NA	Modern cultivar	MC
NS368	New5	Wuhan,Hubei,China	NA	NA	Modern cultivar	MC
NS369	Yuzhi10	Zhumadian,Henan,China	NA	NA	Modern cultivar	MC
NS370	Yuzhi5	Zhengzhou,Henan,China	NA	NA	Modern cultivar	MC
NS371	Yuzhi6	Pingyu,Henan,China	NA	NA	Modern cultivar	MC
NS372	Yuzhi7	Zhumadian,Henan,China	NA	NA	Modern cultivar	MC
NS373	Zhengzhi04c85	Zhengzhou,Henan,China	NA	NA	Modern cultivar	MC
NS374	Zhengzhi12	Zhengzhou,Henan,China	NA	NA	Modern cultivar	MC
NS375	Zhengzhi2010	Zhengzhou,Henan,China	NA	NA	Modern cultivar	MC
NS376	Zhengzhi97c01	Zhengzhou,Henan,China	NA	NA	Modern cultivar	MC
NS377	Luozhi15	Luohe,Henan,China	NA	NA	Modern cultivar	MC
NS378	Luozhi18	Luohe,Henan,China	NA	NA	Modern cultivar	MC
NS379	Luozhi19	Luohe,Henan,China	NA	NA	Modern cultivar	MC
NS380	Yuzhi15	Zhumadian,Henan,China	NA	NA	Modern cultivar	MC
NS381	Yuzhi2018	Zhumadian,Henan,China	NA	NA	Modern cultivar	MC
NS382	Zhuzhi14	Zhumadian,Henan,China	NA	NA	Modern cultivar	MC
NS383	Zhuzhi15	Zhumadian,Henan,China	NA	NA	Modern cultivar	MC
NS384	Zhuzhi16	Zhumadian,Henan,China	NA	NA	Modern cultivar	MC
NS385	Zhu0019	Zhumadian,Henan,China	NA	NA	Modern cultivar	MC
NS386	Wanzhi No.3	Hefei,Anhui,China	NA	NA	Modern cultivar	MC
NS387	Xiongzhi1	Qianjiang,Hubei,China	NA	NA	Modern cultivar	MC
NS388	Ji951	Shijiazhuang,Hebei,China	NA	NA	Modern cultivar	MC
NS389	Jihangzhi1	Shijiazhuang,Hebei,China	NA	NA	Modern cultivar	NC
NS390	Jizhi5	Changchun,Jilin,China	NA	NA	Modern cultivar	MC
NS391	Jizhi 6	Baicheng,Jilin,China	NA	NA	Modern cultivar	MC
NS392	Jingzhi1	Jing'an,Jiangxi,China	NA	NA	Modern cultivar	MC
NS393	Liaozhi2	Liaoyang,Liaoning,China	NA	NA	Modern cultivar	MC
NS394	Fenzhi2	Fenyang,Shanxi,China	NA	NA	Modern cultivar	MC
NS395	Zhongzhi18	Wuhan,Hubei,China	NA	NA	Modern cultivar	MC
NS396	Zhongzhi19	Wuhan,Hubei,China	NA	NA	Modern cultivar	MC
NS397	Zhongzhi20	Wuhan,Hubei,China	NA	NA	Modern cultivar	MC
NS398	Zhuzhi20	Zhumadian,Henan,China	NA	NA	Modern cultivar	MC
NS399	Zhongzhi2771	Wuhan,Hubei,China	NA	NA	Modern cultivar	MC
NS400	726	Afghanistan	-69.1	34.31	Landrace	NC
NS401	Meden	U.S.A	-112.05	33.31	Landrace	SC
NS402	46	Japan	NA	NA	Landrace	MC
NS403	Fengaihuang	Fengjie,Sichuan,China	NA	NA	Landrace	MC
NS404	8131	Shangrao,Jiangxi,China	117.9	28.43	Landrace	SC
NS405	Baihuama18	Qiongzhong,Hainan,China	NA	NA	Landrace	SC
NS406	Miandianrzhima	Myanmar	NA	NA	Landrace	SC
NS407	YouxianNo3	U.S.A	NA	NA	Landrace	SC
NS408	u.C.R/82NOINS	U.S.A	NA	NA	Landrace	NC
NS409	L161	Egypt	NA	NA	Landrace	MC
NS410	Allian	The United Arab Emirates	NA	NA	Landrace	SC

## Sheet: Table S2.
Table S2. Summary of the resequencing data.
Accession ID	Raw Base(bp)	Clean Base(bp)	Effective Rate(%)	Error Rate(%)	Q20(%)	Q30(%)	GC Content(%)
NS001	8522980500	8509485300	99.84	0.03	97.75	93.6	37.73
NS002	7588081200	7582067400	99.92	0.03	97.41	92.62	38.27
NS003	7646190000	7640407200	99.92	0.03	97.3	92.31	37.77
NS004	9181655700	9172822500	99.9	0.03	97.5	92.95	39.29
NS005	9119876100	9110967300	99.9	0.03	97.23	92.23	39.11
NS006	7176341100	7170531900	99.92	0.03	97.37	92.6	39
NS007	7941394800	7935711600	99.93	0.03	97.4	92.62	37.78
NS008	8295110700	8289557400	99.93	0.03	97.48	92.84	38.13
NS009	7131237000	7125696600	99.92	0.03	97.37	92.6	38.64
NS010	8075075700	8066692800	99.9	0.03	97.25	92.25	37.98
NS011	8071826400	8065190100	99.92	0.03	97.17	92.05	38.64
NS012	9941606100	9933756900	99.92	0.03	97.17	92.12	39.01
NS013	8971677300	8964523200	99.92	0.03	97.48	92.84	38.24
NS014	8084080200	8077226700	99.92	0.03	97.38	92.56	37.89
NS015	7398012600	7392218400	99.92	0.03	97.48	92.87	38.72
NS016	7635771900	7627056000	99.89	0.03	97.5	92.88	38.25
NS017	7399063200	7386716400	99.83	0.03	97.3	92.85	40.98
NS018	8160910500	8153843400	99.91	0.03	97.44	92.77	38.44
NS019	8047039500	8040545100	99.92	0.03	97.55	92.95	37.92
NS020	8479053900	8471070900	99.91	0.03	97.35	92.55	38.38
NS021	7549462200	7541575200	99.9	0.03	96.37	90.41	39.53
NS022	8618650800	8612645100	99.93	0.03	97.25	92.25	38.15
NS023	8170605000	8160721200	99.88	0.03	97.56	92.97	37.82
NS024	7734874200	7727473800	99.9	0.03	97.47	92.78	37.75
NS025	7617835500	7611217500	99.91	0.03	97.4	92.69	39.04
NS026	8042867400	8034513000	99.9	0.03	97.45	92.68	38.2
NS027	8337579600	8331898500	99.93	0.03	97.37	92.6	39.1
NS028	8039318100	8025567900	99.83	0.03	97.39	92.59	37.77
NS029	7369680300	7364832600	99.93	0.03	97.03	91.72	37.88
NS030	7229936400	7221180300	99.88	0.03	97.48	92.79	37.77
NS031	8267790600	8259462900	99.9	0.03	97.12	92.03	39.81
NS032	9282106500	9269218200	99.86	0.03	97.3	92.35	37.68
NS033	7484118300	7476922200	99.9	0.03	96.92	91.52	38.34
NS034	8554946400	8544660000	99.88	0.03	97.43	92.69	37.54
NS035	10178372700	10169435700	99.91	0.03	97.75	93.48	37.2
NS036	8147722500	8139707400	99.9	0.03	97.48	92.89	38.83
NS037	8092764600	8086023600	99.92	0.03	97.19	92.11	38.12
NS038	7484190300	7478670000	99.93	0.03	97.34	92.43	37.78
NS039	7733019300	7725809100	99.91	0.03	97.65	93.22	37.89
NS040	7108501500	7102835700	99.92	0.03	97.51	93.07	37.8
NS041	7660380900	7650928200	99.88	0.03	97.86	94.07	39.01
NS042	7611393600	7604858100	99.91	0.03	97.46	92.78	38.09
NS043	8780073000	8772720600	99.92	0.03	97.75	93.62	38.03
NS044	7195931400	7190490000	99.92	0.03	97.53	92.94	37.84
NS045	7835103900	7828767300	99.92	0.03	97.13	92.02	38.27
NS046	11225937000	11212323600	99.88	0.03	97.88	94.11	38.6
NS047	7915029600	7905729600	99.88	0.03	97.5	92.94	38.53
NS048	7458465300	7451994600	99.91	0.03	97.27	92.23	38.22
NS049	9792204000	9781801800	99.89	0.03	97.9	94.09	38.19
NS050	8295610500	8287151400	99.9	0.03	97.86	94	37.81
NS051	8948138100	8936336700	99.87	0.03	97.72	93.72	38.45
NS052	9501570000	9492304800	99.9	0.03	97.79	93.83	38.05
NS053	7872495600	7867125900	99.93	0.03	97.4	92.63	38.09
NS054	7444288500	7438057200	99.92	0.03	97.09	92.04	37.51
NS055	10874451000	10860661800	99.87	0.03	97.84	94.02	38.55
NS056	8856404700	8849053500	99.92	0.03	97.38	92.63	38.45
NS057	7990984800	7954475100	99.54	0.03	98.04	94.41	37.36
NS058	9969664200	9958388700	99.89	0.03	97.91	94.16	38
NS059	10064280600	10052907900	99.89	0.03	97.71	93.75	39.94
NS060	9414724500	9403951800	99.89	0.03	97.84	94.06	39.09
NS061	9192326700	9184515000	99.92	0.03	97.88	94.06	38.11
NS062	8636406300	8626267800	99.88	0.03	97.76	93.81	38.25
NS063	9332979900	9319020300	99.85	0.03	97.65	93.58	38.02
NS064	10226278500	10214494200	99.88	0.03	97.84	93.93	38.18
NS065	8487531900	8475854700	99.86	0.03	97.9	94.13	39.22
NS066	9383799900	9370477800	99.86	0.03	97.91	94.12	38.77
NS067	10093311300	10079662800	99.86	0.03	97.86	94.05	38.89
NS068	10639561800	10623710100	99.85	0.03	97.9	94.09	37.61
NS069	10339334400	10326567900	99.88	0.03	97.87	94.07	39.02
NS070	8033664000	8024817300	99.89	0.03	97.32	92.41	38.25
NS071	8411362500	8402726400	99.9	0.03	97.47	92.81	38.05
NS072	7717288800	7709877600	99.9	0.03	97.2	92.21	38.63
NS073	8059335300	8046426900	99.84	0.03	97.94	94.16	37.77
NS074	7516872000	7509623400	99.9	0.03	97.6	93.14	38.28
NS075	7994745900	7983266700	99.86	0.03	97.64	93.58	39.77
NS076	10002419700	9989612400	99.87	0.03	97.83	93.97	37.39
NS077	8454084900	8447906400	99.93	0.03	97.31	92.38	38.17
NS078	8046671400	8037790800	99.89	0.03	97.92	94.14	38.25
NS079	10489241400	10472450400	99.84	0.03	97.82	93.97	39.22
NS080	7190303700	7178670900	99.84	0.03	97.44	92.72	39.37
NS081	8032847700	8025702600	99.91	0.03	97.64	93.23	38
NS082	9801017100	9787876500	99.87	0.03	97.9	94.09	38.16
NS083	7491837000	7480187400	99.84	0.03	97.37	92.48	37.91
NS084	9814709100	9799066800	99.84	0.03	97.83	93.92	38.31
NS085	7495866000	7490157300	99.92	0.03	97.36	92.51	37.19
NS086	8482441800	8464544400	99.79	0.03	97.85	94	38.64
NS087	7947886800	7933976700	99.82	0.03	97.79	93.84	38.39
NS088	10669005600	10646640300	99.79	0.03	98.04	94.42	38.45
NS089	7229806800	7221438300	99.88	0.03	97.09	92.01	37.12
NS090	9883004700	9867277500	99.84	0.03	97.25	92.28	39.02
NS091	9099575400	9089886000	99.89	0.03	97.27	92.31	38.56
NS092	9369243600	9352837500	99.82	0.03	97.9	94.1	37.75
NS093	7339593600	7323888000	99.79	0.03	97.3	92.38	37.89
NS094	7131237000	7117047300	99.8	0.03	97.41	92.59	37.66
NS095	9294415200	9283487100	99.88	0.03	97.81	93.92	38.65
NS096	10309939800	10298197800	99.89	0.03	97.88	94.07	37.89
NS097	8129151000	8108442600	99.75	0.03	97.51	92.82	37.71
NS098	8493184500	8469959700	99.73	0.03	97.7	93.6	37.24
NS099	9061724700	9026254800	99.61	0.03	97.57	93.28	37.27
NS100	9439772400	9418305300	99.77	0.03	97.34	92.83	39.05
NS101	10689176400	10670227800	99.82	0.03	97.35	92.8	38.27
NS102	9249900300	9231876000	99.81	0.03	97.48	93.07	37.11
NS103	9643920600	9630622500	99.86	0.03	97.59	93.3	38.31
NS104	10632222300	10607756400	99.77	0.03	97.47	93.07	37.61
NS105	9757104900	9736673400	99.79	0.03	97.28	92.59	37.14
NS106	9736880700	9712663800	99.75	0.03	97.34	92.74	37.33
NS107	9551613000	9531552600	99.79	0.03	97.36	92.81	37.09
NS108	8183447700	8161538100	99.73	0.03	97.47	93.01	36.66
NS109	7294175700	7264293900	99.59	0.03	97.62	93.36	37.04
NS110	9297716100	9281271300	99.82	0.03	97.22	92.52	37.91
NS111	11025705600	11006729400	99.83	0.03	97.34	92.84	38.48
NS112	9773273700	9757513800	99.84	0.03	97.53	93.16	37.34
NS113	10884656400	10865632500	99.83	0.03	97.47	93.05	37.58
NS114	9347596800	9329815500	99.81	0.03	97.58	93.35	38.3
NS115	10244664600	10226704200	99.82	0.03	97.31	92.69	38.05
NS116	8751291900	8727099600	99.72	0.03	96.83	91.69	39.06
NS117	9567314400	9558552900	99.91	0.03	97.06	91.96	37.27
NS118	10230764100	10207494300	99.77	0.03	97.38	92.94	39.03
NS119	9386117100	9362983200	99.75	0.03	97.41	92.94	38.25
NS120	10146775200	10124990700	99.79	0.03	97.41	92.97	38.01
NS121	9333209400	9319872300	99.86	0.03	97.38	92.73	37.51
NS122	7544361900	7530091200	99.81	0.03	97.38	92.88	38.72
NS123	9646713000	9627375000	99.8	0.03	97.48	93.12	37.9
NS124	9038461800	9027258600	99.88	0.03	97.31	92.64	38.75
NS125	9690629700	9672586500	99.81	0.03	97.53	93.22	38.04
NS126	9162112800	9147101700	99.84	0.03	97.27	92.61	37.55
NS127	7784515200	7764227400	99.74	0.03	97.64	93.47	37
NS128	9826305900	9809829900	99.83	0.03	97.49	93.09	37.38
NS129	12850959300	12829010700	99.83	0.03	97.76	93.65	36.93
NS130	8389277400	8371868400	99.79	0.03	97.37	92.82	37.43
NS131	8602780200	8588133900	99.83	0.03	97.38	92.78	37.74
NS132	8784371100	8765611500	99.79	0.03	97.59	93.34	36.55
NS133	8855674500	8837081700	99.79	0.03	97.41	92.94	39.17
NS134	8918888100	8901746400	99.81	0.03	97.25	92.57	38.42
NS135	8798241900	8790009600	99.91	0.03	97.97	94.04	37.7
NS136	8707905900	8693636700	99.84	0.03	97.74	93.64	36.82
NS137	9416449200	9397342200	99.8	0.03	97.35	92.75	36.89
NS138	10701428700	10680783300	99.81	0.03	97.33	92.79	38.6
NS139	8542467000	8520219300	99.74	0.03	97.44	92.97	37.37
NS140	9690142500	9670717200	99.8	0.03	97.47	93.08	37.12
NS141	9061874700	9044121000	99.8	0.03	97.53	93.27	38.23
NS142	9829940400	9811021500	99.81	0.03	97.3	92.71	38.07
NS143	13956145800	13929546300	99.81	0.03	97.35	92.75	36.75
NS144	8193315900	8180504400	99.84	0.03	97.1	92.06	36.84
NS145	9322671300	9302054100	99.78	0.03	97.34	92.8	37.53
NS146	9219459900	9202194600	99.81	0.03	97.33	92.75	37.82
NS147	9121074000	9105179400	99.83	0.03	97.15	92.34	38.45
NS148	9237207600	9216443100	99.78	0.03	97.27	92.63	38.2
NS149	7512282300	7487137800	99.67	0.03	97.62	93.36	37
NS150	9098765400	9080055000	99.79	0.03	97.54	93.28	36.84
NS151	7652490000	7628551800	99.69	0.03	97.76	93.7	37.13
NS152	10148914200	10127000700	99.78	0.03	97.16	92.4	38.36
NS153	10163348700	10138926300	99.76	0.03	97.44	93.03	39.14
NS154	10075965000	10057248600	99.81	0.03	97.32	92.74	37.81
NS155	9635436300	9586680600	99.49	0.03	97.45	93.09	38.27
NS156	10202471100	10184103900	99.82	0.03	97.53	93.17	37.64
NS157	9672792600	9656646600	99.83	0.03	97.27	92.59	37.28
NS158	9501606900	9480296400	99.78	0.03	97.23	92.58	38.62
NS159	8109766800	8096850900	99.84	0.03	97.6	93.34	37.48
NS160	8938327800	8922462000	99.82	0.03	97.37	92.84	37.59
NS161	8851435800	8831210700	99.77	0.03	97.51	93.16	37.02
NS162	10877243400	10858016700	99.82	0.03	97.34	92.77	37.66
NS163	8423935500	8390419200	99.6	0.03	97.67	93.5	37.08
NS164	9087053100	9071381700	99.83	0.03	97.4	92.91	37.73
NS165	9807183300	9798203400	99.91	0.03	97.6	93.25	37.21
NS166	9539777400	9522076200	99.81	0.03	97.31	92.66	37.97
NS167	9116345400	9098772000	99.81	0.03	97.61	93.38	36.94
NS168	9474675000	9455267700	99.8	0.03	97.55	93.24	38.3
NS169	7736855100	7724363700	99.84	0.03	97.61	93.38	37.05
NS170	7548693000	7519776900	99.62	0.03	97.69	93.55	37.05
NS171	9856019400	9821489400	99.65	0.03	97.25	92.55	36.87
NS172	8798577300	8769322800	99.67	0.03	97.48	93.08	37.11
NS173	9440249400	9423372600	99.82	0.03	97.53	93.19	37.25
NS174	9078969900	9067141500	99.87	0.03	97.72	93.59	37.29
NS175	9125785500	9106603200	99.79	0.03	97.37	92.9	37.7
NS176	8714028000	8702868900	99.87	0.03	97.75	93.7	38.03
NS177	8876653800	8860000800	99.81	0.03	97.35	92.92	38.75
NS178	8322069000	8302849800	99.77	0.03	97.56	93.31	37.88
NS179	10391952000	10371714900	99.81	0.03	97.57	93.29	37.16
NS180	8469560400	8448193800	99.75	0.03	97.22	92.6	39.05
NS181	8687931600	8670969300	99.8	0.03	97.39	92.94	38.04
NS182	7093905600	7081443000	99.82	0.03	97.36	92.77	37.36
NS183	8493354300	8483709600	99.89	0.03	97.7	93.54	38.67
NS184	7510131000	7493555700	99.78	0.03	97.47	93.09	37.72
NS185	10250933400	10232056500	99.82	0.03	97.32	92.76	38.86
NS186	8441432100	8426784000	99.83	0.03	97.56	93.3	38.12
NS187	10467136500	10441361100	99.75	0.03	97.2	92.48	38.15
NS188	8343180000	8326569600	99.8	0.03	97.58	93.29	37.18
NS189	8308921500	8288812500	99.76	0.03	97.53	93.25	37.48
NS190	8036442300	8023539600	99.84	0.03	97.66	93.39	37.67
NS191	11516361900	11494757100	99.81	0.03	97.53	93.23	37.56
NS192	9305674200	9287380500	99.8	0.03	97.57	93.34	37.63
NS193	8918999400	8900357700	99.79	0.03	97.53	93.25	37.7
NS194	8820736500	8799587700	99.76	0.03	97.46	93.06	37.72
NS195	7885586700	7869927900	99.8	0.03	97.47	93.1	38.26
NS196	8097383700	8088102000	99.89	0.03	97.59	93.19	38.44
NS197	7502675400	7491407100	99.85	0.03	97	91.73	37.36
NS198	8744611800	8732132700	99.86	0.03	97.66	93.54	37.86
NS199	8003395800	7990297500	99.84	0.03	97.48	93.22	39.46
NS200	7771015800	7757770800	99.83	0.03	97.35	92.92	39.4
NS201	10053528900	10042915500	99.89	0.03	97.01	91.86	37.25
NS202	8237946600	8223245100	99.82	0.03	97.62	93.5	37.86
NS203	8220785700	8207820000	99.84	0.03	97.25	92.4	37.26
NS204	8170280400	8151559200	99.77	0.03	97.65	93.42	37.23
NS205	7288050000	7277395800	99.85	0.03	97.66	93.56	37.86
NS206	8497923000	8484578100	99.84	0.03	97.51	93.23	37.92
NS207	7473870000	7458756300	99.8	0.03	97.88	94.03	37.59
NS208	7821957600	7809456900	99.84	0.03	97.41	93.04	38.28
NS209	7815093300	7798501200	99.79	0.03	97.61	93.17	37.14
NS210	7688415300	7677319200	99.86	0.03	97.59	93.38	37.77
NS211	7060731300	7055258400	99.92	0.03	97.61	93.53	39.52
NS212	9481410900	9469190100	99.87	0.03	97.5	93.2	37.91
NS213	7008605700	7000681200	99.89	0.03	97.51	93.19	38.04
NS214	7178943300	7168328100	99.85	0.03	97.7	93.66	37.7
NS215	9320344500	9308144100	99.87	0.03	97.61	93.52	38.7
NS216	7422239100	7405150500	99.77	0.03	97.28	92.53	37.68
NS217	8562432600	8554254900	99.9	0.03	96.53	90.73	37.42
NS218	7751153100	7718202600	99.57	0.03	97.75	93.77	37.86
NS219	7740621000	7731958500	99.89	0.03	97.5	93.25	37.71
NS220	8560417500	8540816100	99.77	0.03	97.75	93.75	37.25
NS221	9685826100	9672621600	99.86	0.03	97.56	93.13	38.12
NS222	7990676400	7978525500	99.85	0.03	97.54	93.08	38.06
NS223	8876475600	8868860700	99.91	0.03	97.06	91.9	37.47
NS224	8845022400	8830599900	99.84	0.03	97.47	92.92	38.18
NS225	7947674400	7937794500	99.88	0.03	97.58	93.21	37.86
NS226	8245567200	8235802800	99.88	0.03	97.32	92.57	38.01
NS227	9133005900	9119082300	99.85	0.03	97.36	92.72	38.53
NS228	9786744900	9772584000	99.86	0.03	96.97	91.77	37.81
NS229	8732441700	8720272800	99.86	0.03	96.57	90.84	38.03
NS230	8476421100	8455144200	99.75	0.03	97.72	93.52	37.41
NS231	7301224200	7292550600	99.88	0.03	96.7	91.1	37.53
NS232	7720438500	7710354600	99.87	0.03	97.48	92.93	37.7
NS233	8008758000	7994108700	99.82	0.03	97.7	93.43	37.52
NS234	8510031600	8485094400	99.71	0.03	96.79	91.28	37.45
NS235	8100212700	8088437100	99.85	0.03	97.39	92.8	38.08
NS236	7003978200	6998677800	99.92	0.03	96.48	90.73	37.67
NS237	6984491400	6977195700	99.9	0.03	96.78	91.25	38.08
NS238	8116582800	8105644800	99.87	0.03	97.87	93.83	37.25
NS239	7529280600	7522591800	99.91	0.03	97.59	93.14	37.86
NS240	7629729000	7611516300	99.76	0.03	96.83	91.39	38.22
NS241	8486121000	8473217400	99.85	0.03	97.67	93.36	37.83
NS242	7920979500	7913520300	99.91	0.03	97.66	93.34	37.7
NS243	7055173800	7040458500	99.79	0.03	97.72	93.52	37.35
NS244	7445037300	7429340400	99.79	0.03	97.33	92.78	37.62
NS245	8060399100	8039070300	99.74	0.03	97.29	92.41	37.11
NS246	7492544700	7471868700	99.72	0.03	97.8	93.66	37.41
NS247	7189802700	7172741400	99.76	0.03	97.83	93.75	37.39
NS248	8489292300	8471244300	99.79	0.03	96.86	91.56	37.33
NS249	10294461600	10263772500	99.7	0.03	96.96	91.67	37.09
NS250	9213848700	9120835200	98.99	0.03	97.94	94.02	37.76
NS251	7595990700	7585657800	99.86	0.03	97.59	93.27	39.84
NS252	7663615500	7653797400	99.87	0.03	97.66	93.35	38.2
NS253	7819811700	7815187800	99.94	0.03	96.09	89.98	37.91
NS254	7798885200	7786095900	99.84	0.03	97.47	92.97	38.68
NS255	8293377900	8282144400	99.86	0.03	97.41	92.81	37.75
NS256	8593153800	8576740200	99.81	0.03	97.61	93.25	38.38
NS257	9075243000	9067161300	99.91	0.03	97.53	93.04	37.5
NS258	7453116000	7422942600	99.6	0.03	97.81	93.69	37.82
NS259	7450648800	7442974200	99.9	0.03	96.68	91.17	38.48
NS260	8047877700	8028274800	99.76	0.03	97.73	93.51	38.05
NS261	9348357600	9336432900	99.87	0.03	97.64	93.32	38.04
NS262	8213242500	8203329300	99.88	0.03	96.33	90.28	37.66
NS263	7596564300	7586684700	99.87	0.03	97.67	93.37	37.6
NS264	7408877400	7401765300	99.9	0.03	97.9	94.03	38.1
NS265	8859567600	8846263200	99.85	0.03	97.43	92.82	37.95
NS266	7683139500	7667924400	99.8	0.03	97.59	93.33	39.27
NS267	9010939800	8992166400	99.79	0.03	97.74	93.54	37.66
NS268	8870442900	8852814600	99.8	0.03	97.62	93.31	39.58
NS269	7308981300	7295650200	99.82	0.03	96.94	92.06	40.24
NS270	8880418200	8852273400	99.68	0.03	96.93	91.54	37.62
NS271	9124650600	9102550500	99.76	0.03	96.39	90.48	37.33
NS272	7413630600	7401285000	99.83	0.03	97.53	93.07	37.8
NS273	7813342500	7803492000	99.87	0.03	97.59	93.22	37.12
NS274	7849497300	7841375100	99.9	0.03	97.47	93.07	37.53
NS275	8113223700	8102331300	99.87	0.03	97.75	93.66	38.01
NS276	8032744500	8019120600	99.83	0.03	96.49	90.69	38.15
NS277	11858351400	11844841200	99.89	0.03	97.53	93.06	37.87
NS278	7379025900	7366098600	99.82	0.03	97.69	93.62	37.51
NS279	8110714200	8100138900	99.87	0.03	97.5	93.11	37.75
NS280	8452281900	8438397600	99.84	0.03	97.41	92.78	37.34
NS281	7337657700	7329236400	99.89	0.03	97.47	93.18	37.9
NS282	7961097000	7952000100	99.89	0.03	97.51	93.24	38.17
NS283	7491424500	7482224700	99.88	0.03	97.52	93.25	38.06
NS284	7737753600	7730303700	99.9	0.03	97.61	93.39	37.7
NS285	7151622000	7143126300	99.88	0.03	97.59	93.35	37.5
NS286	8054654700	8043827400	99.87	0.03	97.35	92.82	37.85
NS287	7132870200	7126256400	99.91	0.03	97.48	93.18	38.83
NS288	9411477000	9399897600	99.88	0.03	96.97	91.73	37.12
NS289	7850679300	7840010700	99.86	0.03	97.67	93.57	37.42
NS290	8174738100	8162287200	99.85	0.03	97.45	93.06	38.41
NS291	8991619800	8978884500	99.86	0.03	97.5	93.24	39.33
NS292	8397898500	8373414600	99.71	0.03	97.46	93.05	37.82
NS293	7753499400	7740690600	99.83	0.03	97.56	93.15	39.05
NS294	8920880400	8907535500	99.85	0.03	97.38	92.72	38.58
NS295	8476432500	8463123300	99.84	0.03	97.6	93.34	39.45
NS296	9465300300	9446258100	99.8	0.03	96.98	91.78	36.73
NS297	9075685200	9065847900	99.89	0.03	97.5	92.97	37.93
NS298	7779760800	7772457900	99.91	0.03	96.78	91.4	37.85
NS299	8153645700	8140541400	99.84	0.03	97.72	93.73	36.98
NS300	7266266400	7253393100	99.82	0.03	97.69	93.67	38.33
NS301	9534187200	9505361700	99.7	0.03	97.4	92.85	37.17
NS302	10079524800	10062141300	99.83	0.03	97.33	92.72	37.1
NS303	9180093300	9172480800	99.92	0.03	97.87	93.79	37.36
NS304	7392133500	7381149300	99.85	0.03	96.19	90.24	38.14
NS305	9704302500	9686470800	99.82	0.03	97.08	92.22	37.48
NS306	9814824600	9796904400	99.82	0.03	97.26	92.55	37
NS307	10148285100	10123734600	99.76	0.03	97.72	93.63	36.97
NS308	8861699700	8708977800	98.28	0.03	97.64	93.42	37.47
NS309	8314559700	8297841000	99.8	0.03	96.26	90.4	38.78
NS310	9687594000	9670225800	99.82	0.03	97.34	92.72	37.26
NS311	8365224000	8329809600	99.58	0.03	97.48	93.11	37.78
NS312	8290564200	8276008500	99.82	0.03	96.23	90.35	39.29
NS313	9989507400	9934644900	99.45	0.03	97.37	92.78	37.14
NS314	10989102300	10969410600	99.82	0.03	97.34	92.73	36.41
NS315	8098905900	8085234300	99.83	0.03	96.43	90.68	37.51
NS316	10765966800	10693392900	99.33	0.03	97.66	93.47	37.46
NS317	9428515500	9408930000	99.79	0.03	97.41	93	37.2
NS318	9602475900	9581618100	99.78	0.03	96.18	90.22	37.98
NS319	8423162700	8403590700	99.77	0.03	96.03	89.97	39.31
NS320	9994646400	9940770000	99.46	0.03	97.45	92.98	37.48
NS321	9903884100	9885856500	99.82	0.03	97.23	92.49	37.26
NS322	9648583200	9627790500	99.78	0.03	97.44	93.04	37.35
NS323	8326036200	8290806300	99.58	0.03	97.42	92.9	38.09
NS324	9706968000	9678355800	99.71	0.03	97.6	93.39	37.12
NS325	8188539600	8164853400	99.71	0.03	96.59	91	37.48
NS326	7971763500	7941872700	99.63	0.03	96.66	91.19	37.21
NS327	9255771600	9197565900	99.37	0.03	96.33	90.48	37.15
NS328	7891683000	7864555500	99.66	0.03	96.56	90.95	37.27
NS329	8467378200	8456501700	99.87	0.03	96.42	90.69	37.5
NS330	10052399700	10039314000	99.87	0.03	96.34	90.52	37.66
NS331	10631588700	10610716500	99.8	0.03	95.97	89.81	38
NS332	10378571100	10344808500	99.67	0.03	96.64	91.12	37.14
NS333	10765327200	10709677500	99.48	0.03	96.59	91.03	37.16
NS334	8696628300	8678819100	99.8	0.03	96.26	90.35	36.96
NS335	8713524300	8696678700	99.81	0.03	96.13	90.2	38.48
NS336	7384895400	7376110500	99.88	0.03	95.75	89.3	36.89
NS337	8302789800	8292863400	99.88	0.03	96.1	90.03	37.47
NS338	8319111900	8303619000	99.81	0.03	96.34	90.53	38.42
NS339	8649779400	8621698500	99.68	0.03	96.39	90.6	37.24
NS340	8336748000	8326988700	99.88	0.03	96.03	89.87	37.67
NS341	7535480700	7465916400	99.08	0.03	96.77	91.38	37.19
NS342	9243251400	9225334200	99.81	0.03	96.22	90.29	38.8
NS343	8653109100	8639019300	99.84	0.03	96.27	90.33	37.4
NS344	8622237900	8597045700	99.71	0.03	96.46	90.72	37.16
NS345	7403292300	7373452200	99.6	0.03	96.19	90.16	37.31
NS346	7266588600	7256271900	99.86	0.03	96.35	90.53	36.95
NS347	7194278400	7186756800	99.9	0.03	96	89.84	38.24
NS348	8028978600	8020146300	99.89	0.03	96.17	90.15	37.46
NS349	10083686400	10070475000	99.87	0.03	96.31	90.44	37.86
NS350	9843535500	9830464500	99.87	0.03	96.34	90.5	37.19
NS351	9815630700	9798165600	99.82	0.03	96.25	90.37	38.47
NS352	7704305400	7670639700	99.56	0.03	97.75	93.68	37.45
NS353	9086823300	9064926300	99.76	0.03	97.5	93.09	37
NS354	9455489700	9439022400	99.83	0.03	97.57	93.28	37.43
NS355	7957196100	7939292700	99.78	0.03	97.69	93.64	37.77
NS356	8400921900	8364394800	99.57	0.03	97.58	93.37	37.42
NS357	7517735400	7485621000	99.57	0.03	97.8	93.81	37.14
NS358	7860586200	7848941400	99.85	0.03	97.56	93.25	37.66
NS359	7383401700	7371709800	99.84	0.03	97.59	93.3	37.61
NS360	7863822900	7853222100	99.87	0.03	97.5	93.14	37.95
NS361	8599805100	8587198500	99.85	0.03	97.52	93.22	37.83
NS362	8164042200	8153169000	99.87	0.03	97.69	93.6	38.52
NS363	8729506200	8719451400	99.88	0.03	96.34	90.47	36.66
NS364	9309453300	9284121000	99.73	0.03	96.06	89.87	37.11
NS365	7905188400	7868485800	99.54	0.03	96.53	90.95	37.55
NS366	8630328300	8621511900	99.9	0.03	96.15	90.04	36.96
NS367	7811097300	7803365700	99.9	0.03	95.75	89.28	37.5
NS368	9393091200	9378480000	99.84	0.03	95.72	89.22	37.19
NS369	7004286000	6989407800	99.79	0.03	96.94	91.81	38.22
NS370	8079628800	8062447800	99.79	0.03	96.13	90.06	37.36
NS371	7719448800	7674980400	99.42	0.03	96.37	90.58	37.34
NS372	7902008400	7884075000	99.77	0.03	96.88	91.8	38.61
NS373	7096067100	7081095600	99.79	0.03	96.36	90.63	37.49
NS374	8268343500	8250554400	99.78	0.03	96.37	90.59	38.08
NS375	7192399500	7181253300	99.85	0.03	97	92	38.02
NS376	8093388900	8080621800	99.84	0.03	96.56	91.05	38.2
NS377	8172244200	8154609600	99.78	0.03	96.32	90.55	38.01
NS378	8982092400	8953344900	99.68	0.03	96.09	89.98	37.51
NS379	7070950800	7062919200	99.89	0.03	96.69	91.5	39.45
NS380	7739429100	7720017300	99.75	0.03	96.31	90.46	37.18
NS381	7586031900	7566214500	99.74	0.03	96.31	90.47	37.59
NS382	8543667600	8519400900	99.72	0.03	96.45	90.69	37.04
NS383	7407438300	7395346200	99.84	0.03	96.13	90.06	36.95
NS384	7316593500	7307677800	99.88	0.03	96.52	90.97	37.47
NS385	9331759200	9321369300	99.89	0.03	96.4	90.69	37.25
NS386	7040749800	7031102100	99.86	0.03	96.5	90.76	36.78
NS387	9225039600	9208388700	99.82	0.03	95.97	89.73	37.22
NS388	7277776200	7264049700	99.81	0.03	96.03	89.81	36.73
NS389	8311227300	8262287100	99.41	0.03	96.47	90.81	37.56
NS390	8162289600	8129227200	99.59	0.03	96.61	91.09	37.28
NS391	9719969400	9683036400	99.62	0.03	96.57	90.93	37.15
NS392	7579704600	7552173600	99.64	0.03	96.68	91.15	37.25
NS393	7063834500	7038894600	99.65	0.03	96.63	91.06	37.03
NS394	8465447400	8449983900	99.82	0.03	96.06	89.97	37.74
NS395	8776476000	8733813000	99.51	0.03	96.07	90	37.34
NS396	10930452000	10893718200	99.66	0.03	96.13	90.07	37.27
NS397	10084070400	10068323100	99.84	0.03	96.13	90.03	36.95
NS398	9296381700	9285355200	99.88	0.03	96.59	90.94	37.16
NS399	8107342200	8066892000	99.5	0.03	96.92	91.56	37.52
NS400	7157759100	7136958900	99.71	0.03	96.79	91.19	39.14
NS401	8716922400	8695771200	99.76	0.03	96.99	91.68	39.86
NS402	6934470300	6903122400	99.55	0.03	97	91.75	38.08
NS403	8064678600	8020734300	99.46	0.03	97.05	91.87	38.1
NS404	8503859100	8492866800	99.87	0.03	96.75	91.18	37.39
NS405	8060714100	8044452900	99.8	0.03	96.49	90.75	39.2
NS406	8580055200	8566271100	99.84	0.03	96.51	90.83	40.87
NS407	9084671100	9065568300	99.79	0.03	97.08	91.9	37.66
NS408	7931882100	7900585500	99.61	0.03	96.92	91.56	37
NS409	7029834000	6990333300	99.44	0.03	97.12	91.98	37.47
NS410	9254668800	9240321300	99.84	0.03	96.72	91.19	39.73

## Sheet: Table S3.
Table S3. Classification of the identified SNPs.
Category	Number
Upstream	398632
Non-synonymous	126539
Stop gain	3468
Stop loss	437
Synonymous	109264
Intronic	576138
Splicing	892
Downstream	340205
Upstream/Downstream	35703
Intergenic	3794135
ts	3533587
tv	1851996
ts/tv	1.907

## Sheet: Table S4.
Table S4. Linkage disequilibrium (LD) of the different groups.
Population	MC	NC	SC	All
Number	257	92	61	410
LD	117.1kb	97.5kb	75kb	89.3kb
Pi	0.00106	0.00112	0.00178	0.001334

## Sheet: Table S5
Table S5. Significant selected genomic regions in MC group.
CHROM	BIN_START	BIN_END	fstW	pi-A	pi-B	log2(pib/pia)	fst
Pchr11	14085001	14175000	0.547739	3.57153e-05	0.00162595	5.5086	0.547739
Pchr13	1710001	1800000	0.592879	0.000778264	0.00483937	2.63649	0.592879
Pchr11	13950001	14040000	0.473164	8.19889e-06	0.000113747	3.79426	0.473164
Pchr1	22725001	22815000	0.483276	0.000121299	0.00120687	3.31463	0.483276
Pchr11	14040001	14130000	0.510985	2.41126e-05	0.000499217	4.37181	0.510985
Pchr3	21870001	21960000	0.5247	0.000419764	0.0023563	2.48887	0.5247
Pchr8	2250001	2340000	0.509068	0.000358769	0.00484288	3.75474	0.509068
Pchr6	22860001	22950000	0.472558	0.000200969	0.00176672	3.13603	0.472558
Pchr6	7335001	7425000	0.534653	0.000411051	0.00420754	3.35559	0.534653
Pchr9	24210001	24300000	0.534911	0.000152576	0.00158214	3.37428	0.534911
Pchr1	18135001	18225000	0.468869	0.000744824	0.00451125	2.59856	0.468869
Pchr13	11250001	11340000	0.461202	0.00116716	0.00633734	2.44088	0.461202
Pchr4	12780001	12870000	0.490223	0.000287617	0.00194551	2.75793	0.490223
Pchr9	540001	630000	0.5896	0.000160038	0.0016245	3.34351	0.5896
Pchr6	7245001	7335000	0.608488	4.17358e-05	0.00175564	5.39457	0.608488
Pchr6	6795001	6885000	0.54011	0.000924944	0.00552519	2.57859	0.54011
Pchr2	10665001	10755000	0.624795	0.00111596	0.00639355	2.51833	0.624795
Pchr3	19260001	19350000	0.49195	0.000153983	0.00106315	2.7875	0.49195
Pchr13	14985001	15075000	0.587182	0.000450485	0.0041825	3.21481	0.587182
Pchr3	22500001	22590000	0.568633	0.000969949	0.00531566	2.45427	0.568633
Pchr6	22995001	23085000	0.524358	0.000246329	0.00375608	3.93057	0.524358
Pchr3	22005001	22095000	0.691311	0.00118928	0.00648896	2.4479	0.691311
Pchr7	14760001	14850000	0.481046	0.000449292	0.00397936	3.14681	0.481046
Pchr8	17325001	17415000	0.591837	0.000871481	0.00669119	2.94072	0.591837
Pchr8	19755001	19845000	0.470755	0.00111821	0.00635059	2.5057	0.470755
Pchr13	1665001	1755000	0.653932	0.00107975	0.0078863	2.86865	0.653932
Pchr13	17460001	17550000	0.501791	4.83723e-05	0.000587889	3.60329	0.501791
Pchr9	675001	765000	0.594657	0.000309213	0.00350841	3.50414	0.594657
Pchr9	495001	585000	0.58799	0.000152859	0.00145207	3.24784	0.58799
Pchr1	18855001	18945000	0.652296	0.000621949	0.00349477	2.49033	0.652296
Pchr6	22500001	22590000	0.507695	0.000111318	0.00190493	4.09698	0.507695
Pchr4	12735001	12825000	0.486529	5.27232e-05	0.000311283	2.56172	0.486529
Pchr3	22095001	22185000	0.625917	0.000797092	0.00658847	3.04713	0.625917
Pchr8	2115001	2205000	0.538209	0.000285324	0.00574198	4.33088	0.538209
Pchr2	18855001	18945000	0.482144	9.04271e-05	0.00135191	3.9021	0.482144
Pchr8	2970001	3060000	0.749017	0.000867273	0.00566706	2.70804	0.749017
Pchr4	15435001	15525000	0.492072	0.000396203	0.00220473	2.47629	0.492072
Pchr6	7290001	7380000	0.607516	9.52356e-05	0.00374556	5.29754	0.607516
Pchr9	855001	945000	0.538403	0.000430971	0.00371272	3.10681	0.538403
Pchr9	450001	540000	0.543307	8.63631e-05	0.000573537	2.7314	0.543307
Pchr9	630001	720000	0.590016	0.000236655	0.00256545	3.43835	0.590016
Pchr6	7155001	7245000	0.558696	8.55577e-05	0.00143323	4.06623	0.558696
Pchr3	22230001	22320000	0.607123	0.000887993	0.00522846	2.55777	0.607123
Pchr6	7200001	7290000	0.573159	4.55023e-05	0.00104725	4.52452	0.573159
Pchr8	17370001	17460000	0.572244	0.000734652	0.00563495	2.93927	0.572244
Pchr8	19350001	19440000	0.466382	0.000510879	0.00476448	3.22127	0.466382
Pchr13	11295001	11385000	0.474816	0.000896289	0.00726766	3.01946	0.474816
Pchr3	22545001	22635000	0.466245	0.000530802	0.00472351	3.15361	0.466245
Pchr12	15345001	15435000	0.52349	1.1736e-05	0.000137619	3.55167	0.52349
Pchr3	21960001	22050000	0.699359	0.000916265	0.00497912	2.44205	0.699359
Pchr8	2925001	3015000	0.731194	0.000918022	0.00573376	2.64288	0.731194
Pchr8	19080001	19170000	0.520689	0.000227885	0.00172592	2.92099	0.520689
Pchr8	17280001	17370000	0.597732	0.000840056	0.00571109	2.76521	0.597732
Pchr4	15570001	15660000	0.581367	0.000625213	0.00616311	3.30124	0.581367
Pchr3	2655001	2745000	0.592418	0.0014501	0.00805337	2.47344	0.592418
Pchr6	22455001	22545000	0.480246	0.000201237	0.00252447	3.64901	0.480246
Pchr11	13725001	13815000	0.489481	2.3498e-05	0.000470252	4.32282	0.489481
Pchr6	22950001	23040000	0.547016	0.00036663	0.00686424	4.2267	0.547016
Pchr3	21780001	21870000	0.528505	0.000611764	0.00400599	2.71111	0.528505
Pchr6	24120001	24210000	0.507062	0.001074	0.005826	2.43951	0.507062
Pchr8	1755001	1845000	0.496408	0.000179062	0.00324379	4.17915	0.496408
Pchr13	17010001	17100000	0.484675	0.000333382	0.00183504	2.46056	0.484675
Pchr3	2700001	2790000	0.626105	0.0012536	0.00734861	2.55139	0.626105
Pchr6	3825001	3915000	0.477575	0.000143422	0.00127686	3.15426	0.477575
Pchr3	22275001	22365000	0.636547	0.000791854	0.00496322	2.64797	0.636547
Pchr6	24255001	24345000	0.504681	0.000947692	0.00525275	2.47058	0.504681
Pchr13	14940001	15030000	0.46691	0.00086298	0.00550582	2.67356	0.46691
Pchr2	10620001	10710000	0.631947	0.000831983	0.0052356	2.65373	0.631947
Pchr6	7065001	7155000	0.534071	0.000234452	0.00255374	3.44525	0.534071
Pchr3	22050001	22140000	0.664746	0.00104648	0.0067614	2.69178	0.664746
Pchr6	22545001	22635000	0.512678	0.000169907	0.0029522	4.11897	0.512678
Pchr2	9900001	9990000	0.505395	0.000513687	0.0032597	2.66578	0.505395
Pchr6	22590001	22680000	0.495443	0.000142119	0.00196963	3.79275	0.495443
Pchr3	5895001	5985000	0.609618	6.62215e-05	0.000565005	3.09289	0.609618
Pchr9	585001	675000	0.586474	0.000145882	0.00147796	3.34073	0.586474
Pchr6	6840001	6930000	0.606289	0.000483352	0.00280993	2.53939	0.606289
Pchr1	22140001	22230000	0.498209	0.0004112	0.00244694	2.57307	0.498209
Pchr6	6930001	7020000	0.643909	0.00046766	0.0025179	2.42869	0.643909
Pchr4	14760001	14850000	0.594052	0.000125015	0.000952305	2.92932	0.594052
Pchr9	23985001	24075000	0.466316	0.000413858	0.00320823	2.95457	0.466316
Pchr13	1575001	1665000	0.493593	0.00108922	0.00736214	2.75683	0.493593
Pchr3	22140001	22230000	0.589113	0.000650171	0.0051708	2.9915	0.589113
Pchr13	15030001	15120000	0.576426	0.000541876	0.00357933	2.72365	0.576426
Pchr6	6975001	7065000	0.582855	0.000402122	0.00336005	3.06278	0.582855
Pchr8	19125001	19215000	0.491413	0.000495383	0.00386464	2.96372	0.491413
Pchr8	19260001	19350000	0.480409	0.000728504	0.00572696	2.97476	0.480409
Pchr9	720001	810000	0.595136	0.000324689	0.00364987	3.49071	0.595136
Pchr6	22905001	22995000	0.523231	0.000336138	0.0042375	3.65609	0.523231
Pchr13	1620001	1710000	0.597566	0.00115141	0.00856088	2.89436	0.597566
Pchr2	17550001	17640000	0.521684	0.000345175	0.00245805	2.83211	0.521684
Pchr9	24030001	24120000	0.488905	0.0004102	0.00370988	3.17697	0.488905
Pchr9	15795001	15885000	0.466781	0.000433779	0.00277531	2.67762	0.466781
Pchr8	2160001	2250000	0.544572	0.000227047	0.00526459	4.53526	0.544572
Pchr3	19215001	19305000	0.520575	0.000171268	0.00201647	3.5575	0.520575
Pchr11	13995001	14085000	0.490218	6.53618e-06	0.000109267	4.06327	0.490218
Pchr9	900001	990000	0.575669	0.000542728	0.00427793	2.97861	0.575669
Pchr11	14130001	14220000	0.552641	2.31705e-05	0.0011488	5.63169	0.552641
Pchr3	17640001	17730000	0.483	0.000251594	0.00235147	3.22439	0.483
Pchr8	2205001	2295000	0.524917	0.000346932	0.00554059	3.99731	0.524917
Pchr8	19710001	19800000	0.525911	0.00118214	0.00633572	2.42211	0.525911
Pchr3	5850001	5940000	0.637151	0.000105529	0.00201871	4.25772	0.637151
Pchr6	3780001	3870000	0.542205	0.000396812	0.00481676	3.60154	0.542205
Pchr2	18900001	18990000	0.473885	0.000128469	0.00210928	4.03726	0.473885
Pchr9	24255001	24345000	0.549604	0.000173056	0.00154328	3.15669	0.549604
Pchr6	7020001	7110000	0.516541	0.000334608	0.00385689	3.52689	0.516541
Pchr2	17595001	17685000	0.575519	0.00017092	0.00160748	3.23341	0.575519
Pchr4	15615001	15705000	0.57615	0.000333345	0.00331304	3.31307	0.57615
Pchr6	7110001	7200000	0.559112	0.000136504	0.00165605	3.60073	0.559112
Pchr4	15525001	15615000	0.489778	0.000956632	0.00755838	2.98204	0.489778
Pchr6	3735001	3825000	0.538515	0.000339459	0.00386532	3.50928	0.538515
Pchr7	14715001	14805000	0.480068	0.000815634	0.00489089	2.5841	0.480068
Pchr8	19305001	19395000	0.485548	0.000613402	0.00554639	3.17664	0.485548
Pchr6	22815001	22905000	0.543297	5.06218e-05	0.00112293	4.47137	0.543297
Pchr9	810001	900000	0.539069	0.000320114	0.00285796	3.15833	0.539069
Pchr9	765001	855000	0.594249	0.000269599	0.00301899	3.48518	0.594249
Pchr13	16965001	17055000	0.47691	0.000474255	0.00256505	2.43525	0.47691
Pchr3	22185001	22275000	0.578976	0.000798653	0.00487715	2.6104	0.578976
Pchr1	18900001	18990000	0.591781	0.000213259	0.00135687	2.6696	0.591781
Pchr8	17415001	17505000	0.558647	0.000382098	0.00365534	3.25799	0.558647
Pchr6	22410001	22500000	0.478094	0.000248019	0.0035574	3.8423	0.478094

## Sheet: Table S6
Table S6. Significant selected genomic regions in NC group.
CHROM	BIN_START	BIN_END	fstW	pi-A	pi-B	log2(pia/pib)	fst
Pchr3	22365001	22455000	0.583492	0.00400496	0.000617094	2.69823	0.583492
Pchr2	450001	540000	0.462996	0.00446146	0.000685146	2.70303	0.462996
Pchr4	14085001	14175000	0.599894	0.0055447	0.000437529	3.66366	0.599894
Pchr2	5265001	5355000	0.53734	0.00318912	0.00047648	2.74267	0.53734
Pchr6	6795001	6885000	0.475536	0.00552519	0.000456015	3.59887	0.475536
Pchr8	17370001	17460000	0.483041	0.00563495	0.00038364	3.87658	0.483041
Pchr4	15615001	15705000	0.46922	0.00331304	0.000181205	4.19246	0.46922
Pchr2	630001	720000	0.47476	0.00311173	0.000387569	3.00519	0.47476
Pchr8	14085001	14175000	0.462141	0.00499151	0.000682593	2.87038	0.462141
Pchr9	18000001	18090000	0.581997	0.00406365	0.000356359	3.51137	0.581997
Pchr4	14130001	14220000	0.55696	0.00431856	0.000530568	3.02494	0.55696
Pchr3	25110001	25200000	0.455016	0.00564968	0.00084605	2.73935	0.455016
Pchr8	17325001	17415000	0.488403	0.00669119	0.000614067	3.44579	0.488403
Pchr1	18855001	18945000	0.57675	0.00349477	0.000409691	3.09259	0.57675
Pchr13	1620001	1710000	0.514629	0.00856088	0.000502966	4.08923	0.514629
Pchr8	24750001	24840000	0.529911	0.00232303	0.000110022	4.40014	0.529911
Pchr9	8010001	8100000	0.51276	0.0032672	0.000452799	2.85111	0.51276
Pchr9	8100001	8190000	0.577318	0.00631888	0.00097308	2.69904	0.577318
Pchr9	1665001	1755000	0.554103	0.00568044	0.000751829	2.91753	0.554103
Pchr9	18090001	18180000	0.610949	0.00535141	0.000432686	3.62853	0.610949
Pchr2	675001	765000	0.513058	0.000600387	9.02125e-05	2.73449	0.513058
Pchr2	585001	675000	0.473687	0.00417393	0.000527942	2.98296	0.473687
Pchr2	5400001	5490000	0.456736	0.00486276	0.00051155	3.24883	0.456736
Pchr9	18180001	18270000	0.603753	0.00357363	0.000281192	3.66776	0.603753
Pchr9	1710001	1800000	0.503128	0.00456146	0.000634303	2.84625	0.503128
Pchr3	22050001	22140000	0.563979	0.0067614	0.000898277	2.91209	0.563979
Pchr8	24885001	24975000	0.518746	0.00369317	0.00047707	2.95259	0.518746
Pchr9	17955001	18045000	0.577658	0.000627585	7.62119e-05	3.04172	0.577658
Pchr3	21915001	22005000	0.61697	0.00228997	0.000313735	2.86771	0.61697
Pchr9	4950001	5040000	0.476594	0.00461296	0.000756389	2.60849	0.476594
Pchr8	24840001	24930000	0.519611	0.00320127	0.000295824	3.43583	0.519611
Pchr6	6930001	7020000	0.60813	0.0025179	0.000142126	4.14698	0.60813
Pchr6	6885001	6975000	0.606344	0.00129679	0.000111008	3.54621	0.606344
Pchr2	14220001	14310000	0.490864	0.00442062	0.000480952	3.20028	0.490864
Pchr1	18900001	18990000	0.506707	0.00135687	0.000136442	3.31392	0.506707
Pchr9	18135001	18225000	0.602203	0.00563689	0.000439016	3.68255	0.602203
Pchr6	6840001	6930000	0.55177	0.00280993	0.000195644	3.84423	0.55177
Pchr9	1620001	1710000	0.58415	0.0024822	0.000310872	2.99723	0.58415
Pchr3	22005001	22095000	0.606111	0.00648896	0.0010056	2.68993	0.606111
Pchr4	15570001	15660000	0.47456	0.00616311	0.00033622	4.19618	0.47456
Pchr3	21960001	22050000	0.618861	0.00497912	0.000732158	2.76566	0.618861
Pchr8	13950001	14040000	0.506208	0.00890919	0.00145217	2.61708	0.506208
Pchr2	495001	585000	0.489666	0.00494352	0.000659096	2.90698	0.489666
Pchr6	7110001	7200000	0.465334	0.00165605	1.03714e-05	7.31899	0.465334
Pchr3	2745001	2835000	0.563856	0.00297399	0.000407982	2.86582	0.563856
Pchr2	10620001	10710000	0.516507	0.0052356	0.000794311	2.72058	0.516507
Pchr9	8055001	8145000	0.500284	0.00516801	0.000682636	2.92042	0.500284
Pchr3	22095001	22185000	0.503856	0.00658847	0.000731021	3.17196	0.503856
Pchr11	810001	900000	0.473499	0.00800255	0.0012884	2.63488	0.473499
Pchr1	18810001	18900000	0.612648	0.00409518	0.000618311	2.72752	0.612648
Pchr7	10665001	10755000	0.617578	0.00576738	0.000889137	2.69744	0.617578
Pchr2	540001	630000	0.489614	0.0040896	0.000545548	2.90618	0.489614
Pchr6	21060001	21150000	0.506155	0.00429832	0.000492691	3.12502	0.506155
Pchr13	1665001	1755000	0.56792	0.0078863	0.000558972	3.8185	0.56792
Pchr9	18225001	18315000	0.619735	0.000711013	6.22198e-05	3.51443	0.619735
Pchr4	11160001	11250000	0.495214	0.00216868	0.0002754	2.97722	0.495214
Pchr13	10170001	10260000	0.464953	3.84608e-05	5.65721e-06	2.76523	0.464953
Pchr8	24930001	25020000	0.524884	0.00372568	0.000564776	2.72175	0.524884
Pchr7	10575001	10665000	0.597872	0.0094747	0.00138916	2.76987	0.597872
Pchr7	10620001	10710000	0.613931	0.00990201	0.00139615	2.82627	0.613931
Pchr9	19530001	19620000	0.468931	0.00253268	0.000225643	3.48855	0.468931
Pchr10	18360001	18450000	0.51555	0.00344216	0.000482712	2.83408	0.51555
Pchr3	2655001	2745000	0.502893	0.00805337	0.00111376	2.85415	0.502893
Pchr8	17280001	17370000	0.477575	0.00571109	0.000848325	2.75108	0.477575
Pchr13	1710001	1800000	0.504341	0.00483937	0.000592884	3.029	0.504341
Pchr6	21015001	21105000	0.494799	0.0022828	0.000201267	3.50362	0.494799
Pchr8	13905001	13995000	0.50627	0.00994798	0.00162819	2.61113	0.50627
Pchr9	18045001	18135000	0.597193	0.00604268	0.000510945	3.56395	0.597193
Pchr3	22410001	22500000	0.571988	0.0032587	0.000517205	2.65549	0.571988
Pchr2	5715001	5805000	0.464904	0.00803428	0.000762421	3.39751	0.464904
Pchr2	5850001	5940000	0.461723	0.00739092	0.000682779	3.43626	0.461723
Pchr6	6975001	7065000	0.516597	0.00336005	6.07272e-05	5.79	0.516597
Pchr11	765001	855000	0.460386	0.00649779	0.000932103	2.80139	0.460386
Pchr8	24795001	24885000	0.544582	0.00380974	8.97804e-05	5.40715	0.544582
Pchr3	2700001	2790000	0.542687	0.00734861	0.000846917	3.11718	0.542687

## Sheet: Table S7.
Table S7. List of the common genes positively selected in MC and NC subpopulations.
Gene	Annotation
SINPZ0300304.1	NAC98_ARATH Protein CUP-SHAPED COTYLEDON 2 OS=Arabidopsis thaliana GN=NAC098 PE=1 SV=1
SINPZ0101599.1	H12_ARATH Histone H1.2 OS=Arabidopsis thaliana GN=At2g30620 PE=1 SV=1
SINPZ0600860.1	TM1L2_MOUSE TOM1-like protein 2 OS=Mus musculus GN=Tom1l2 PE=1 SV=1
SINPZ0302030.1	BH113_ARATH Transcription factor bHLH113 OS=Arabidopsis thaliana GN=BHLH113 PE=2 SV=1
SINPZ0101589.1	PEAMT_SPIOL Phosphoethanolamine N-methyltransferase OS=Spinacia oleracea GN=PEAMT PE=1 SV=1
SINPZ0101587.1	-
SINPZ0801236.1	Y1615_ARATH Uncharacterized basic helix-loop-helix protein At1g06150 OS=Arabidopsis thaliana GN=At1g06150 PE=2 SV=1
SINPZ0600875.1	CCD1_PEA Carotenoid 9,10(9',10')-cleavage dioxygenase 1 OS=Pisum sativum GN=CCD1 PE=2 SV=1
SINPZ0302048.1	HACL1_ORYSJ Probable histone acetyltransferase HAC-like 1 OS=Oryza sativa subsp. japonica GN=Os02g0137500 PE=3 SV=2
SINPZ0801233.1	5NG4_PINTA Auxin-induced protein 5NG4 OS=Pinus taeda PE=2 SV=1
SINPZ0302022.1	RS272_ARATH 40S ribosomal protein S27-2 OS=Arabidopsis thaliana GN=RPS27B PE=2 SV=2
SINPZ0101597.1	-
SINPZ0600870.1	TG125_CAEBR WD repeat-containing protein tag-125 OS=Caenorhabditis briggsae GN=tag-125 PE=4 SV=1
SINPZ0302047.1	-
SINPZ0600871.1	Y3236_ARATH Ankyrin repeat-containing protein At3g12360 OS=Arabidopsis thaliana GN=At3g12360 PE=2 SV=1
SINPZ0401451.1	-
SINPZ0600917.1	YIDA_SHIFL Phosphatase YidA OS=Shigella flexneri GN=yidA PE=3 SV=1
SINPZ0600923.1	K6PF3_ARATH 6-phosphofructokinase 3 OS=Arabidopsis thaliana GN=PFK3 PE=1 SV=1
SINPZ0300298.1	EXP15_ARATH Expansin-A15 OS=Arabidopsis thaliana GN=EXPA15 PE=2 SV=2
SINPZ0401460.1	CP19C_ARATH Peptidyl-prolyl cis-trans isomerase CYP19-3 OS=Arabidopsis thaliana GN=CYP19-3 PE=1 SV=2
SINPZ0600876.1	EXOS5_MOUSE Exosome complex component RRP46 OS=Mus musculus GN=Exosc5 PE=1 SV=1
SINPZ0401454.1	-
SINPZ0401456.1	-
SINPZ0801215.1	DPOLL_MACFA DNA polymerase lambda OS=Macaca fascicularis GN=POLL PE=2 SV=1
SINPZ0600891.1	HERC2_DROME Probable E3 ubiquitin-protein ligase HERC2 OS=Drosophila melanogaster GN=HERC2 PE=1 SV=3
SINPZ0600889.1	RSMB_MACEU Small nuclear ribonucleoprotein-associated protein B' OS=Macropus eugenii GN=SNRPB PE=2 SV=1
SINPZ0401457.1	MYCBP_DICDI C-Myc-binding protein homolog OS=Dictyostelium discoideum GN=mycbp PE=3 SV=1
SINPZ0300301.1	-
SINPZ0801228.1	RH21_ARATH DEAD-box ATP-dependent RNA helicase 21 OS=Arabidopsis thaliana GN=RH21 PE=2 SV=1
SINPZ0101598.1	CTR1_ARATH Serine/threonine-protein kinase CTR1 OS=Arabidopsis thaliana GN=CTR1 PE=1 SV=1
SINPZ0302031.1	-
SINPZ0600879.1	WAKLB_ARATH Wall-associated receptor kinase-like 2 OS=Arabidopsis thaliana GN=WAKL2 PE=2 SV=1
SINPZ0801237.1	AP1G2_ARATH AP-1 complex subunit gamma-2 OS=Arabidopsis thaliana GN=At1g60070 PE=2 SV=2
SINPZ0600858.1	-
SINPZ0801224.1	Y2253_MYCBO Uncharacterized protein Mb2253c OS=Mycobacterium bovis GN=Mb2253c PE=4 SV=1
SINPZ0101593.1	ALL8_OLEEU Calcium-binding allergen Ole e 8 OS=Olea europaea PE=1 SV=1
SINPZ0302019.1	-
SINPZ0600859.1	BCAL3_ARATH Branched-chain-amino-acid aminotransferase-like protein 3, chloroplastic OS=Arabidopsis thaliana GN=At5g57850 PE=2 SV=1
SINPZ0200935.1	XTH23_ARATH Probable xyloglucan endotransglucosylase/hydrolase protein 23 OS=Arabidopsis thaliana GN=XTH23 PE=2 SV=1
SINPZ0600888.1	-
SINPZ0101596.1	-
SINPZ0302027.1	-
SINPZ0300299.1	-
SINPZ0101585.1	PIN1_ORYSJ Auxin efflux carrier component 1 OS=Oryza sativa subsp. japonica GN=PIN1 PE=2 SV=1
SINPZ0302028.1	SAS10_HUMAN Something about silencing protein 10 OS=Homo sapiens GN=UTP3 PE=1 SV=1
SINPZ0302037.1	-
SINPZ0200939.1	YTX2_XENLA Transposon TX1 uncharacterized 149 kDa protein OS=Xenopus laevis PE=4 SV=1
SINPZ0600887.1	FBL3_ARATH F-box/LRR-repeat protein 3 OS=Arabidopsis thaliana GN=FBL3 PE=2 SV=1
SINPZ0600915.1	PP184_ARATH Pentatricopeptide repeat-containing protein At2g34400 OS=Arabidopsis thaliana GN=PCMP-E23 PE=2 SV=2
SINPZ0600880.1	WAKLB_ARATH Wall-associated receptor kinase-like 2 OS=Arabidopsis thaliana GN=WAKL2 PE=2 SV=1
SINPZ0801223.1	Y2253_MYCBO Uncharacterized protein Mb2253c OS=Mycobacterium bovis GN=Mb2253c PE=4 SV=1
SINPZ0801219.1	-
SINPZ0300302.1	YDR2_SCHPO Uncharacterized endoplasmic reticulum membrane protein C16E8.02 OS=Schizosaccharomyces pombe (strain ATCC 38366 / 972) GN=SPAC16E8.02 PE=2 SV=2
SINPZ0302034.1	-
SINPZ0600878.1	WAKLB_ARATH Wall-associated receptor kinase-like 2 OS=Arabidopsis thaliana GN=WAKL2 PE=2 SV=1
SINPZ0302070.1	LARP7_DANRE La-related protein 7 OS=Danio rerio GN=larp7 PE=2 SV=1
SINPZ0302017.1	-
SINPZ0302085.1	RIO2_DICDI Serine/threonine-protein kinase rio2 OS=Dictyostelium discoideum GN=rio2 PE=3 SV=1
SINPZ0600910.1	CDC2A_ANTMA Cell division control protein 2 homolog A OS=Antirrhinum majus GN=CDC2A PE=2 SV=2
SINPZ0302046.1	-
SINPZ0801217.1	-
SINPZ0600895.1	-
SINPZ0600911.1	NO93_SOYBN Early nodulin-93 OS=Glycine max PE=2 SV=1
SINPZ0600926.1	-
SINPZ0300303.1	-
SINPZ1300086.1	FURH_VIBFR Furcatin hydrolase OS=Viburnum furcatum PE=1 SV=1
SINPZ1300083.1	COL6_ARATH Zinc finger protein CONSTANS-LIKE 6 OS=Arabidopsis thaliana GN=COL6 PE=2 SV=2
SINPZ0401449.1	ZFP1_WHEAT Zinc finger protein 1 OS=Triticum aestivum PE=2 SV=1
SINPZ0302041.1	F136A_HUMAN Protein FAM136A OS=Homo sapiens GN=FAM136A PE=1 SV=1
SINPZ0600913.1	AAP8_ARATH Amino acid permease 8 OS=Arabidopsis thaliana GN=AAP8 PE=1 SV=1
SINPZ0302045.1	CASTO_LOTJA Ion channel CASTOR OS=Lotus japonicus GN=CASTOR PE=1 SV=1
SINPZ0600918.1	NAA30_MOUSE N-alpha-acetyltransferase 30, NatC catalytic subunit OS=Mus musculus GN=Naa30 PE=2 SV=
SINPZ0600877.1	WAKLB_ARATH Wall-associated receptor kinase-like 2 OS=Arabidopsis thaliana GN=WAKL2 PE=2 SV=1
SINPZ0801226.1	PBS1_ARATH Serine/threonine-protein kinase PBS1 OS=Arabidopsis thaliana GN=PBS1 PE=1 SV=1
SINPZ0401450.1	P2R3A_HUMAN Serine/threonine-protein phosphatase 2A regulatory subunit B'' subunit alpha OS=Homo sapiens GN=PPP2R3A PE=1 SV=1
SINPZ0600862.1	YTAP_BACSU Putative hydrolase YtaP OS=Bacillus subtilis GN=ytaP PE=3 SV=1
SINPZ0600908.1	MAOX_VITVI NADP-dependent malic enzyme OS=Vitis vinifera PE=2 SV=1
SINPZ0302029.1	BIOB_ARATH Biotin synthase OS=Arabidopsis thaliana GN=BIO2 PE=2 SV=1
SINPZ0600867.1	-
SINPZ0300296.1	Y3028_ARATH Uncharacterized acetyltransferase At3g50280 OS=Arabidopsis thaliana GN=At3g50280 PE=1 SV=1
SINPZ0101601.1	PP301_ARATH Pentatricopeptide repeat-containing protein At4g02750 OS=Arabidopsis thaliana GN=PCMP-H24 PE=2 SV=1
SINPZ0302021.1	GLYG2_HUMAN Glycogenin-2 OS=Homo sapiens GN=GYG2 PE=1 SV=2
SINPZ0600892.1	HERC2_DROME Probable E3 ubiquitin-protein ligase HERC2 OS=Drosophila melanogaster GN=HERC2 PE=1 SV=3
SINPZ0302044.1	CASTO_LOTJA Ion channel CASTOR OS=Lotus japonicus GN=CASTOR PE=1 SV=1
SINPZ0101591.1	TLPH_ARATH Thaumatin-like protein OS=Arabidopsis thaliana GN=At1g18250 PE=2 SV=2
SINPZ0302024.1	RPB1_ARATH DNA-directed RNA polymerase II subunit RPB1 OS=Arabidopsis thaliana GN=RPB205 PE=1 SV=3
SINPZ0801235.1	-
SINPZ0600896.1	ATB15_ARATH Homeobox-leucine zipper protein ATHB-15 OS=Arabidopsis thaliana GN=ATHB-15 PE=1 SV=1
SINPZ0600863.1	GGLO_BOVIN L-gulonolactone oxidase OS=Bos taurus GN=GULO PE=2 SV=3
SINPZ0600885.1	CCD8_ARATH Carotenoid cleavage dioxygenase 8, chloroplastic OS=Arabidopsis thaliana GN=CCD8 PE=2 SV=1
SINPZ0302032.1	-
SINPZ0801227.1	ML423_ARATH MLP-like protein 423 OS=Arabidopsis thaliana GN=MLP423 PE=1 SV=1
SINPZ0600916.1	PP184_ARATH Pentatricopeptide repeat-containing protein At2g34400 OS=Arabidopsis thaliana GN=PCMP-E23 PE=2 SV=2
SINPZ0600924.1	AUR1_ARATH Serine/threonine-protein kinase Aurora-1 OS=Arabidopsis thaliana GN=AUR1 PE=2 SV=1
SINPZ0801220.1	CCD11_ARATH Cyclin-D1-1 OS=Arabidopsis thaliana GN=CYCD1-1 PE=1 SV=3
SINPZ0600855.1	ADHL1_ARATH Alcohol dehydrogenase-like 1 OS=Arabidopsis thaliana GN=At1g22430 PE=2 SV=1
SINPZ0101592.1	-
SINPZ0302042.1	CYSKP_SOLTU Cysteine synthase, chloroplastic/chromoplastic OS=Solanum tuberosum PE=2 SV=1
SINPZ1300084.1	-
SINPZ0101594.1	RB11B_TOBAC Ras-related protein Rab11B OS=Nicotiana tabacum GN=RAB11B PE=2 SV=1
SINPZ0300297.1	MAD22_ORYSJ MADS-box transcription factor 22 OS=Oryza sativa subsp. japonica GN=MADS22 PE=2 SV=1
SINPZ0302018.1	FKBP2_ARATH Probable FKBP-type peptidyl-prolyl cis-trans isomerase 2, chloroplastic OS=Arabidopsis thaliana GN=At2g43560 PE=1 SV=2
SINPZ0200936.1	XTH25_ARATH Probable xyloglucan endotransglucosylase/hydrolase protein 25 OS=Arabidopsis thaliana GN=XTH25 PE=2 SV=2
SINPZ0600866.1	PTR6_ARATH Probable peptide transporter At1g52190 OS=Arabidopsis thaliana GN=At1g52190 PE=1 SV=1
SINPZ0302020.1	Y4885_ARATH Probable LRR receptor-like serine/threonine-protein kinase At4g08850 OS=Arabidopsis thaliana GN=At4g08850 PE=1 SV=3
SINPZ0600864.1	B3G2P_DROME Galactosylgalactosylxylosylprotein 3-beta-glucuronosyltransferase P OS=Drosophila melanogaster GN=GlcAT-P PE=2 SV=1
SINPZ0600874.1	CCD1_PEA Carotenoid 9,10(9',10')-cleavage dioxygenase 1 OS=Pisum sativum GN=CCD1 PE=2 SV=1
SINPZ0600882.1	GLYT3_ARATH Probable glycosyltransferase At5g03795 OS=Arabidopsis thaliana GN=At5g03795 PE=3 SV=2
SINPZ0302016.1	Y4729_ARATH G-type lectin S-receptor-like serine/threonine-protein kinase At4g27290 OS=Arabidopsis thaliana GN=At4g27290 PE=2 SV=3
SINPZ0801221.1	-
SINPZ0801222.1	NAT7_ARATH Nucleobase-ascorbate transporter 7 OS=Arabidopsis thaliana GN=NAT7 PE=2 SV=2
SINPZ0302038.1	-
SINPZ0600898.1	-
SINPZ0302043.1	SNR40_HUMAN U5 small nuclear ribonucleoprotein 40 kDa protein OS=Homo sapiens GN=SNRNP40 PE=1 SV=1
SINPZ0401459.1	-
SINPZ0302036.1	-
SINPZ0200941.1	ZFP2_ARATH Zinc finger protein 2 OS=Arabidopsis thaliana GN=ZFP2 PE=2 SV=1
SINPZ0801225.1	-
SINPZ0600893.1	HERC2_DROME Probable E3 ubiquitin-protein ligase HERC2 OS=Drosophila melanogaster GN=HERC2 PE=1 SV=3
SINPZ0600925.1	CABIN_RAT Calcineurin-binding protein cabin-1 OS=Rattus norvegicus GN=Cabin1 PE=1 SV=1
SINPZ0200938.1	XTH25_ARATH Probable xyloglucan endotransglucosylase/hydrolase protein 25 OS=Arabidopsis thaliana GN=XTH25 PE=2 SV=2
SINPZ0600857.1	EIF3L_NEMVE Eukaryotic translation initiation factor 3 subunit L OS=Nematostella vectensis GN=v1g169424 PE=3 SV=1
SINPZ0302023.1	TIG_THEEB Trigger factor OS=Thermosynechococcus elongatus (strain BP-1) GN=tig PE=3 SV=1
SINPZ0200943.1	4CL1_TOBAC 4-coumarate--CoA ligase 1 OS=Nicotiana tabacum GN=4CL1 PE=2 SV=1
SINPZ0600854.1	ADHL1_ARATH Alcohol dehydrogenase-like 1 OS=Arabidopsis thaliana GN=At1g22430 PE=2 SV=1
SINPZ0600921.1	-
SINPZ0600883.1	-
SINPZ0600909.1	AHP4_ARATH Histidine-containing phosphotransfer protein 4 OS=Arabidopsis thaliana GN=AHP4 PE=1 SV=2
SINPZ0801232.1	5NG4_PINTA Auxin-induced protein 5NG4 OS=Pinus taeda PE=2 SV=1
SINPZ1300081.1	FURH_VIBFR Furcatin hydrolase OS=Viburnum furcatum PE=1 SV=1
SINPZ0600919.1	PROF_LITCN Profilin OS=Litchi chinensis PE=1 SV=1
SINPZ0600865.1	-
SINPZ0600881.1	GLYT3_ARATH Probable glycosyltransferase At5g03795 OS=Arabidopsis thaliana GN=At5g03795 PE=3 SV=2
SINPZ0200940.1	U497D_VITVI UPF0497 membrane protein 13 OS=Vitis vinifera GN=GSVIVT00031388001 PE=2 SV=1
SINPZ0302025.1	TIG_THEEB Trigger factor OS=Thermosynechococcus elongatus (strain BP-1) GN=tig PE=3 SV=1
SINPZ0401455.1	VPS72_XENLA Vacuolar protein sorting-associated protein 72 homolog OS=Xenopus laevis GN=vps72 PE=2 SV=1
SINPZ0300305.1	-
SINPZ0801230.1	5NG4_PINTA Auxin-induced protein 5NG4 OS=Pinus taeda PE=2 SV=1
SINPZ0401461.1	-
SINPZ0101595.1	GOGC2_ARATH Golgin candidate 2 OS=Arabidopsis thaliana GN=GC2 PE=1 SV=1
SINPZ0600912.1	TIM17_ARATH Mitochondrial import inner membrane translocase subunit Tim17 OS=Arabidopsis thaliana GN=TIM17 PE=2 SV=2
SINPZ0200937.1	XTH22_ARATH Xyloglucan endotransglucosylase/hydrolase protein 22 OS=Arabidopsis thaliana GN=XTH22 PE=1 SV=1
SINPZ0600886.1	-
SINPZ0801234.1	5NG4_PINTA Auxin-induced protein 5NG4 OS=Pinus taeda PE=2 SV=1
SINPZ0302026.1	-
SINPZ0600890.1	-
SINPZ0600897.1	Y2579_ARATH Probably inactive leucine-rich repeat receptor-like protein kinase At2g25790 OS=Arabidopsis thaliana GN=At2g25790 PE=1 SV=1
SINPZ0101586.1	-
SINPZ0801214.1	DPOLL_MACFA DNA polymerase lambda OS=Macaca fascicularis GN=POLL PE=2 SV=1
SINPZ0600856.1	EIF3L_NEMVE Eukaryotic translation initiation factor 3 subunit L OS=Nematostella vectensis GN=v1g169424 PE=3 SV=1
SINPZ0600869.1	TIP41_ARATH Aquaporin TIP4-1 OS=Arabidopsis thaliana GN=TIP4-1 PE=2 SV=1
SINPZ0801218.1	NOG1_ARATH Nucleolar GTP-binding protein 1 OS=Arabidopsis thaliana GN=At1g50920 PE=2 SV=1
SINPZ0401458.1	PRPF3_CHICK U4/U6 small nuclear ribonucleoprotein Prp3 OS=Gallus gallus GN=PRPF3 PE=2 SV=1
SINPZ0302035.1	YGZ7_SCHPO Uncharacterized membrane protein C20F10.07 OS=Schizosaccharomyces pombe (strain ATCC 38366 / 972) GN=SPBC20F10.07 PE=1 SV=1
SINPZ0600872.1	ATL42_ARATH E3 ubiquitin-protein ligase ATL42 OS=Arabidopsis thaliana GN=ATL42 PE=1 SV=2
SINPZ0600920.1	PROF_ANACO Profilin OS=Ananas comosus PE=1 SV=1
SINPZ0801229.1	RS202_ARATH 40S ribosomal protein S20-2 OS=Arabidopsis thaliana GN=RPS20B PE=2 SV=1
SINPZ0600851.1	-
SINPZ0300306.1	BGL24_ORYSJ Beta-glucosidase 24 OS=Oryza sativa subsp. japonica GN=BGLU24 PE=2 SV=1
SINPZ0302040.1	STAD_RICCO Acyl-[acyl-carrier-protein] desaturase, chloroplastic OS=Ricinus communis PE=1 SV=1
SINPZ1300080.1	TT12_ARATH Protein TRANSPARENT TESTA 12 OS=Arabidopsis thaliana GN=TT12 PE=2 SV=1
SINPZ1300085.1	UBIQP_ACECL Polyubiquitin (Fragment) OS=Acetabularia cliftonii PE=3 SV=2
SINPZ0401453.1	CREST_HUMAN Calcium-responsive transactivator OS=Homo sapiens GN=SS18L1 PE=1 SV=2
SINPZ0600873.1	CCD1_PHAVU Carotenoid 9,10(9',10')-cleavage dioxygenase 1 OS=Phaseolus vulgaris GN=CCD1 PE=1 SV=1
SINPZ0600861.1	PEX4_ARATH Protein PEROXIN-4 OS=Arabidopsis thaliana GN=PEX4 PE=1 SV=1
SINPZ0101600.1	MPK9_ARATH Mitogen-activated protein kinase 9 OS=Arabidopsis thaliana GN=MPK9 PE=2 SV=2
SINPZ0801216.1	YUXK_BACSU Uncharacterized protein yuxK OS=Bacillus subtilis GN=yuxK PE=3 SV=1
SINPZ0600914.1	BAME1_ARATH Leucine-rich repeat receptor-like serine/threonine-protein kinase BAM1 OS=Arabidopsis thaliana GN=BAM1 PE=1 SV=1
SINPZ0600868.1	LGUC_ARATH Probable lactoylglutathione lyase, chloroplast OS=Arabidopsis thaliana GN=At1g67280 PE=2 SV=1
SINPZ0600884.1	DREB3_ARATH Dehydration-responsive element-binding protein 3 OS=Arabidopsis thaliana GN=DREB3 PE=2 SV=1
SINPZ0101590.1	WOX1_ARATH WUSCHEL-related homeobox 1 OS=Arabidopsis thaliana GN=WOX1 PE=2 SV=2
SINPZ0801231.1	5NG4_PINTA Auxin-induced protein 5NG4 OS=Pinus taeda PE=2 SV=1
SINPZ0101588.1	-
SINPZ0302033.1	PUM15_ARATH Pumilio homolog 15 OS=Arabidopsis thaliana GN=APUM15 PE=2 SV=1
SINPZ0600852.1	LHP1_YEAST La protein homolog OS=Saccharomyces cerevisiae (strain ATCC 204508 / S288c) GN=LHP1 PE=1 SV=2
SINPZ0302039.1	IQD14_ARATH Protein IQ-DOMAIN 14 OS=Arabidopsis thaliana GN=IQD14 PE=1 SV=1
SINPZ0600927.1	-
SINPZ0600894.1	GAT12_ARATH GATA transcription factor 12 OS=Arabidopsis thaliana GN=GATA12 PE=2 SV=1
SINPZ0300300.1	COPIA_DROME Copia protein OS=Drosophila melanogaster GN=GIP PE=1 SV=3
SINPZ0600853.1	MB3R1_ARATH Myb-related protein 3R-1 OS=Arabidopsis thaliana GN=MYB3R-1 PE=2 SV=1
SINPZ0600922.1	-
SINPZ0200942.1	COPIA_DROME Copia protein OS=Drosophila melanogaster GN=GIP PE=1 SV=3
SINPZ0401452.1	-

## Sheet: Table S8.
Table S8. The summary of descriptive statistic of sesamin and sesamolin content in sesame seeds from six environments
Environment	Trait	Minimum	Maximum	Mean ± SD	CV (%)	Skewness	Kurtosis
GX_2014	Sesamin	0.08939	7.845	3.93 ± 1.38	35.05	-0.4067	0.2434
	Sesamolin	0.5708	3.664	2.38 ± 0.57	24.2	-0.4932	0.3783
HN_2014	Sesamin	0.06	8.057	4.15 ± 1.47	35.55	-0.8699	0.9147
	Sesamolin	0.57	4.15	2.89 ± 0.62	21.41	-1.155	2.049
WH_2014	Sesamin	0.1	10.65	5.29 ± 1.97	37.29	-0.4155	0.1841
	Sesamolin	0.5094	4.772	2.93 ± 0.75	25.74	-0.5141	0.3249
WH_2018	Sesamin	0.1757	7.75	2.73 ± 1.23	45.18	0.3624	0.1753
	Sesamolin	0.04842	2.98	1.42 ± 0.41	28.88	0.09138	0.465
SD_2018	Sesamin	0.3514	7.444	2.913 ± 1.16	39.9	0.2923	0.9055
	Sesamolin	0.5511	3.253	1.70 ± 0.48	28.57	0.1939	0.05648
ZM_2019	Sesamin	0.2789	6.983	3.24 ± 1.10	33.92	-0.1529	0.6244
	Sesamolin	0.627	3.4	1.86 ± 0.45	24.34	0.2767	0.3533
Note:
CV	Coefficient of variation
SD	Standard deviation

## Sheet: Table S9.
Table S9. Significant divergent genomic regions between high-sesamin and low-sesamin content sesame accessions.
CHROM	BIN_START	BIN_END	N_VARIANTS	WEIGHTED_FST	MEAN_FST
Pchr1	90001	180000	95	0.0707382	0.0632409
Pchr1	135001	225000	408	0.0623861	0.0562041
Pchr1	180001	270000	591	0.0613721	0.0578038
Pchr1	225001	315000	712	0.0628847	0.061604
Pchr1	270001	360000	932	0.0628278	0.0615904
Pchr1	315001	405000	910	0.060276	0.0594099
Pchr1	360001	450000	857	0.0603467	0.0596376
Pchr1	405001	495000	676	0.0599993	0.0587033
Pchr1	450001	540000	581	0.0614364	0.0597895
Pchr1	495001	585000	825	0.065015	0.0630919
Pchr1	540001	630000	845	0.0743629	0.072239
Pchr1	585001	675000	911	0.0638948	0.0605509
Pchr1	630001	720000	1129	0.0259807	0.0155038
Pchr1	675001	765000	1228	0.0709156	0.0267106
Pchr1	720001	810000	659	0.116361	0.062353
Pchr1	765001	855000	385	-0.0092733	-0.0101728
Pchr1	810001	900000	977	-0.0178445	-0.0139674
Pchr1	855001	945000	1261	-0.0146115	-0.00946092
Pchr1	900001	990000	1074	-0.0159884	-0.0127591
Pchr1	945001	1035000	830	-0.0345319	-0.0336631
Pchr1	990001	1080000	903	-0.036691	-0.0345177
Pchr1	1035001	1125000	979	0.0155648	0.0224843
Pchr1	1080001	1170000	1030	0.0531534	0.0510637
Pchr1	1125001	1215000	1118	0.0471368	0.0491219
Pchr1	1170001	1260000	1311	0.0699216	0.0710601
Pchr1	1215001	1305000	1302	0.0795413	0.0783143
Pchr1	1260001	1350000	645	0.0822759	0.0801891
Pchr1	1305001	1395000	155	0.0915058	0.0811736
Pchr1	1350001	1440000	77	0.0984819	0.0790079
Pchr1	1395001	1485000	16	-0.0271296	-0.0237004
Pchr1	1440001	1530000	478	-0.0449588	-0.0443007
Pchr1	1485001	1575000	780	-0.0458177	-0.0454137
Pchr1	1530001	1620000	662	-0.0484678	-0.0478691
Pchr1	1575001	1665000	800	-0.0487887	-0.0480074
Pchr1	1620001	1710000	913	-0.0423837	-0.0402928
Pchr1	1665001	1755000	935	-0.0399181	-0.0385696
Pchr1	1710001	1800000	1112	-0.0323169	-0.0251822
Pchr1	1755001	1845000	1132	-0.00128428	0.00338606
Pchr1	1800001	1890000	1014	0.0258487	0.0208847
Pchr1	1845001	1935000	1205	0.0137481	0.0128448
Pchr1	1890001	1980000	1044	-0.00129656	-0.000620718
Pchr1	1935001	2025000	557	7.19988e-05	0.0105056
Pchr1	1980001	2070000	484	0.130199	0.101929
Pchr1	2025001	2115000	822	0.0493727	0.0512985
Pchr1	2070001	2160000	1019	-0.000584483	0.00102909
Pchr1	2115001	2205000	1011	-0.00484723	-0.00453001
Pchr1	2160001	2250000	767	0.000240321	0.00219204
Pchr1	2205001	2295000	642	0.041983	0.0289594
Pchr1	2250001	2340000	555	0.0427611	0.0275797
Pchr1	2295001	2385000	165	-0.0112712	-0.00570424
Pchr1	2340001	2430000	23	0.0105574	-0.00610001
Pchr1	2385001	2475000	50	-0.00457091	-0.00632212
Pchr1	2430001	2520000	206	-0.00138695	-5.98441e-05
Pchr1	2475001	2565000	178	0.00450551	0.00463146
Pchr1	2520001	2610000	28	0.0999653	0.054969
Pchr1	2565001	2655000	34	0.131236	0.0860313
Pchr1	2610001	2700000	26	0.152517	0.108809
Pchr1	2655001	2745000	107	0.0459983	0.0354151
Pchr1	2700001	2790000	128	0.0305197	0.0271492
Pchr1	2745001	2835000	47	0.0196975	0.00786242
Pchr1	2790001	2880000	98	0.0165488	0.00730479
Pchr1	2835001	2925000	195	0.020859	0.0105837
Pchr1	2880001	2970000	150	0.0317449	0.0177572
Pchr1	2925001	3015000	74	0.0746372	0.0492618
Pchr1	2970001	3060000	51	0.0876727	0.0611639
Pchr1	3015001	3105000	24	0.0258252	0.0377187
Pchr1	3060001	3150000	17	-0.0180358	-0.0091208
Pchr1	3105001	3195000	30	0.0232057	0.0128642
Pchr1	3150001	3240000	36	0.0643661	0.051437
Pchr1	3195001	3285000	33	0.0584389	0.0366171
Pchr1	3240001	3330000	96	0.0070975	0.0100466
Pchr1	3285001	3375000	101	0.00821911	0.00961449
Pchr1	3330001	3420000	84	0.0012715	-0.00556101
Pchr1	3375001	3465000	86	0.0101052	0.00253727
Pchr1	3420001	3510000	782	0.0741766	0.0689403
Pchr1	3465001	3555000	1533	0.075293	0.0708796
Pchr1	3510001	3600000	1415	0.0240819	0.0197963
Pchr1	3555001	3645000	899	-0.0434241	-0.0425018
Pchr1	3600001	3690000	470	0.0431326	0.040882
Pchr1	3645001	3735000	1112	0.0540002	0.0491889
Pchr1	3690001	3780000	2001	0.0255349	0.0293006
Pchr1	3735001	3825000	2108	0.0395571	0.0449116
Pchr1	3780001	3870000	1902	0.0608045	0.0588125
Pchr1	3825001	3915000	1791	0.0379106	0.0424866
Pchr1	3870001	3960000	1893	0.0179478	0.0265204
Pchr1	3915001	4005000	1834	0.0121553	0.017596
Pchr1	3960001	4050000	1652	-0.00360533	0.0021615
Pchr1	4005001	4095000	1395	0.0383941	0.0129755
Pchr1	4050001	4140000	2380	0.123475	0.0956981
Pchr1	4095001	4185000	2663	0.098159	0.0774177
Pchr1	4140001	4230000	1202	-0.00612654	-0.00261181
Pchr1	4185001	4275000	1503	0.0263578	0.0287154
Pchr1	4230001	4320000	1779	0.03994	0.040011
Pchr1	4275001	4365000	2005	0.0531963	0.052333
Pchr1	4320001	4410000	2537	0.0541893	0.0528034
Pchr1	4365001	4455000	1254	0.0461068	0.0459742
Pchr1	4410001	4500000	111	0.0411589	0.0329702
Pchr1	4455001	4545000	920	0.0618857	0.0575905
Pchr1	4500001	4590000	1918	0.0405985	0.0406959
Pchr1	4545001	4635000	2426	0.0342046	0.0289287
Pchr1	4590001	4680000	3313	0.0846974	0.0679206
Pchr1	4635001	4725000	2606	0.109484	0.0925785
Pchr1	4680001	4770000	1644	0.0728524	0.0584082
Pchr1	4725001	4815000	2564	0.0170909	0.0180792
Pchr1	4770001	4860000	3196	-0.010712	-0.00626056
Pchr1	4815001	4905000	2330	-0.0174231	-0.0202998
Pchr1	4860001	4950000	1625	-0.0200356	-0.0188869
Pchr1	4905001	4995000	1709	-0.0179956	-0.0156251
Pchr1	4950001	5040000	1772	-0.017043	-0.0153723
Pchr1	4995001	5085000	1611	-0.0250198	-0.0230009
Pchr1	5040001	5130000	1161	-0.0323805	-0.028424
Pchr1	5085001	5175000	1007	-0.034507	-0.0291472
Pchr1	5130001	5220000	1087	-0.0328947	-0.0290001
Pchr1	5175001	5265000	1146	-0.026925	-0.0244034
Pchr1	5220001	5310000	1443	-0.028815	-0.0217845
Pchr1	5265001	5355000	1610	-0.0332303	-0.0251735
Pchr1	5310001	5400000	1576	-0.0328595	-0.0322425
Pchr1	5355001	5445000	1736	0.0207811	0.0135708
Pchr1	5400001	5490000	1907	0.0476559	0.0460979
Pchr1	5445001	5535000	1375	0.0624113	0.0570709
Pchr1	5490001	5580000	468	0.111094	0.100559
Pchr1	5535001	5625000	808	0.0208483	0.017328
Pchr1	5580001	5670000	1163	0.0153006	0.0113074
Pchr1	5625001	5715000	940	-0.00279882	-0.00527296
Pchr1	5670001	5760000	947	-0.0101951	-0.00923088
Pchr1	5715001	5805000	1079	-0.002008	0.000650123
Pchr1	5760001	5850000	2098	0.00278026	0.00993783
Pchr1	5805001	5895000	2279	0.0433214	0.0412963
Pchr1	5850001	5940000	1735	0.0988985	0.0879001
Pchr1	5895001	5985000	1336	0.104492	0.0933882
Pchr1	5940001	6030000	935	0.112835	0.0999764
Pchr1	5985001	6075000	1124	0.142802	0.131143
Pchr1	6030001	6120000	739	0.155537	0.148989
Pchr1	6075001	6165000	203	0.119334	0.104006
Pchr1	6120001	6210000	88	0.140675	0.123288
Pchr1	6165001	6255000	40	0.111786	0.0908532
Pchr1	6210001	6300000	57	0.101873	0.0841793
Pchr1	6255001	6345000	29	0.0997159	0.0906883
Pchr1	6300001	6390000	27	0.137209	0.118095
Pchr1	6345001	6435000	352	0.103358	0.0937422
Pchr1	6390001	6480000	471	0.108689	0.096871
Pchr1	6435001	6525000	189	0.124101	0.104061
Pchr1	6480001	6570000	73	0.105202	0.0913394
Pchr1	6525001	6615000	310	0.022549	0.0355399
Pchr1	6570001	6660000	311	0.0214929	0.0350905
Pchr1	6615001	6705000	143	0.0758469	0.0772211
Pchr1	6660001	6750000	203	0.11027	0.0992364
Pchr1	6705001	6795000	194	0.132156	0.11389
Pchr1	6750001	6840000	293	0.120153	0.103768
Pchr1	6795001	6885000	190	0.123797	0.106336
Pchr1	6840001	6930000	77	0.137241	0.120007
Pchr1	6885001	6975000	87	0.136423	0.120326
Pchr1	6930001	7020000	75	0.138099	0.125184
Pchr1	6975001	7065000	246	0.130902	0.111129
Pchr1	7020001	7110000	200	0.126623	0.104341
Pchr1	7065001	7155000	48	0.117709	0.0945927
Pchr1	7110001	7200000	261	0.112865	0.0944556
Pchr1	7155001	7245000	462	0.124665	0.103294
Pchr1	7200001	7290000	390	0.146948	0.126763
Pchr1	7245001	7335000	460	0.143329	0.123963
Pchr1	7290001	7380000	493	0.132343	0.110077
Pchr1	7335001	7425000	482	0.114859	0.0886626
Pchr1	7380001	7470000	479	0.106574	0.0833819
Pchr1	7425001	7515000	371	0.118	0.0993017
Pchr1	7470001	7560000	291	0.135314	0.118736
Pchr1	7515001	7605000	332	0.132322	0.112455
Pchr1	7560001	7650000	304	0.121737	0.095815
Pchr1	7605001	7695000	143	0.118327	0.0877903
Pchr1	7650001	7740000	189	0.124256	0.103781
Pchr1	7695001	7785000	461	0.147086	0.134032
Pchr1	7740001	7830000	671	0.141338	0.127571
Pchr1	7785001	7875000	557	0.138952	0.123749
Pchr1	7830001	7920000	419	0.137657	0.123686
Pchr1	7875001	7965000	269	0.124301	0.106425
Pchr1	7920001	8010000	180	0.119543	0.0994476
Pchr1	7965001	8055000	368	0.100752	0.081983
Pchr1	8010001	8100000	435	0.104146	0.0855034
Pchr1	8055001	8145000	206	0.117528	0.0987903
Pchr1	8100001	8190000	132	0.133697	0.116806
Pchr1	8145001	8235000	219	0.132432	0.110248
Pchr1	8190001	8280000	187	0.126368	0.109624
Pchr1	8235001	8325000	314	0.0985862	0.079727
Pchr1	8280001	8370000	278	0.0935084	0.0729183
Pchr1	8325001	8415000	54	0.128094	0.120012
Pchr1	8370001	8460000	33	0.115725	0.115768
Pchr1	8415001	8505000	200	0.102386	0.0907294
Pchr1	8460001	8550000	331	0.0984612	0.0828714
Pchr1	8505001	8595000	400	0.0773996	0.0669702
Pchr1	8550001	8640000	281	0.0731137	0.0656186
Pchr1	8595001	8685000	414	0.0663724	0.0726599
Pchr1	8640001	8730000	540	0.0698019	0.0731788
Pchr1	8685001	8775000	653	0.0839836	0.0732548
Pchr1	8730001	8820000	1229	0.0935252	0.0812176
Pchr1	8775001	8865000	1329	0.100237	0.0847371
Pchr1	8820001	8910000	922	0.094144	0.079346
Pchr1	8865001	8955000	794	0.0901631	0.0782103
Pchr1	8910001	9000000	603	0.0877915	0.0783856
Pchr1	8955001	9045000	398	0.139007	0.130037
Pchr1	9000001	9090000	305	0.16082	0.151275
Pchr1	9045001	9135000	33	0.112622	0.0887118
Pchr1	9090001	9180000	39	0.0548125	0.0666642
Pchr1	9135001	9225000	340	0.145855	0.139612
Pchr1	9180001	9270000	563	0.138317	0.123121
Pchr1	9225001	9315000	428	0.101816	0.0890749
Pchr1	9270001	9360000	462	0.103692	0.0865768
Pchr1	9315001	9405000	295	0.106613	0.0892688
Pchr1	9540001	9630000	13	0.109018	0.101682
Pchr1	9585001	9675000	40	0.158658	0.148351
Pchr1	9630001	9720000	27	0.193517	0.170822
Pchr1	9675001	9765000	19	0.206314	0.2239
Pchr1	9720001	9810000	19	0.206314	0.2239
Pchr1	9765001	9855000	35	0.071588	0.0695115
Pchr1	9810001	9900000	55	0.0749887	0.080383
Pchr1	9855001	9945000	60	0.130111	0.103482
Pchr1	9900001	9990000	43	0.126825	0.0967044
Pchr1	9945001	10035000	3	-0.0215744	-0.020816
Pchr1	10035001	10125000	263	0.164516	0.152082
Pchr1	10080001	10170000	372	0.167255	0.158267
Pchr1	10125001	10215000	544	0.158457	0.144715
Pchr1	10170001	10260000	1298	0.154457	0.141368
Pchr1	10215001	10305000	1310	0.164752	0.153707
Pchr1	10260001	10350000	1261	0.281615	0.264403
Pchr1	10305001	10395000	1173	0.330344	0.316098
Pchr1	10350001	10440000	1050	0.391537	0.375412
Pchr1	10395001	10485000	1215	0.423775	0.41462
Pchr1	10440001	10530000	1706	0.410556	0.374751
Pchr1	10485001	10575000	1852	0.395839	0.342977
Pchr1	10530001	10620000	1615	0.335312	0.309021
Pchr1	10575001	10665000	2210	0.216018	0.206231
Pchr1	10620001	10710000	3247	0.132337	0.128911
Pchr1	10665001	10755000	3320	0.107654	0.107186
Pchr1	10710001	10800000	2576	0.107383	0.101948
Pchr1	10755001	10845000	2833	0.10406	0.101031
Pchr1	10800001	10890000	2354	0.0794919	0.0802586
Pchr1	10845001	10935000	1499	0.0662555	0.0686142
Pchr1	10890001	10980000	1624	0.0963414	0.0942051
Pchr1	10935001	11025000	2243	0.130928	0.126615
Pchr1	10980001	11070000	2362	0.117398	0.106766
Pchr1	11025001	11115000	2218	0.0591353	0.0484494
Pchr1	11070001	11160000	2156	0.0222607	0.0210775
Pchr1	11115001	11205000	1602	0.00425069	0.0125359
Pchr1	11160001	11250000	1751	0.0231476	0.0340606
Pchr1	11205001	11295000	1779	0.0349084	0.046443
Pchr1	11250001	11340000	1629	0.0450576	0.0596043
Pchr1	11295001	11385000	2284	0.0850287	0.0989165
Pchr1	11340001	11430000	2172	0.0948902	0.106269
Pchr1	11385001	11475000	1620	0.0765595	0.0914285
Pchr1	11430001	11520000	1945	0.0659061	0.0810107
Pchr1	11475001	11565000	1944	0.0363141	0.053186
Pchr1	11520001	11610000	1948	0.0100221	0.0273581
Pchr1	11565001	11655000	3055	0.0132674	0.032085
Pchr1	11610001	11700000	3128	0.0253595	0.045448
Pchr1	11655001	11745000	2349	0.0350037	0.0515513
Pchr1	11700001	11790000	1746	0.0215802	0.0368767
Pchr1	11745001	11835000	1145	-0.0251168	-0.0108715
Pchr1	11790001	11880000	1321	-0.0472782	-0.0463498
Pchr1	11835001	11925000	1500	-0.0202597	-0.0224457
Pchr1	11880001	11970000	1497	-0.00934535	-0.00976066
Pchr1	11925001	12015000	1345	-0.0264827	-0.0265299
Pchr1	11970001	12060000	1233	-0.0388935	-0.038507
Pchr1	12015001	12105000	1293	-0.044344	-0.0437332
Pchr1	12060001	12150000	853	-0.0470231	-0.0465487
Pchr1	12105001	12195000	869	-0.0501918	-0.049529
Pchr1	12150001	12240000	1065	-0.0487879	-0.0463427
Pchr1	12195001	12285000	974	-0.0457273	-0.042568
Pchr1	12240001	12330000	724	-0.0460033	-0.0445893
Pchr1	12285001	12375000	247	-0.0399007	-0.0340723
Pchr1	12330001	12420000	141	0.00195733	-0.00350604
Pchr1	12375001	12465000	127	-0.000482461	-0.00614839
Pchr1	12420001	12510000	81	0.000141375	-0.00511817
Pchr1	12465001	12555000	49	-0.0133911	-0.0188711
Pchr1	12510001	12600000	13	-0.0251204	-0.0277118
Pchr1	12555001	12645000	14	-0.0102219	-0.0152565
Pchr1	12600001	12690000	34	-0.0102271	-0.0163672
Pchr1	12645001	12735000	34	-0.000251716	-0.00934938
Pchr1	12690001	12780000	300	-0.0223496	-0.0221579
Pchr1	12735001	12825000	1053	-0.0167383	-0.0133132
Pchr1	12780001	12870000	1317	0.00333204	0.0081829
Pchr1	12825001	12915000	978	0.0340945	0.0344385
Pchr1	12870001	12960000	1010	0.0528781	0.0510231
Pchr1	12915001	13005000	879	0.0104402	0.0290394
Pchr1	12960001	13050000	701	0.0114383	0.025504
Pchr1	13005001	13095000	1348	0.0441567	0.0574513
Pchr1	13050001	13140000	1478	0.0383508	0.0557932
Pchr1	13095001	13185000	1118	0.095754	0.0938479
Pchr1	13140001	13230000	1053	0.136489	0.123945
Pchr1	13185001	13275000	1146	0.115209	0.0983769
Pchr1	13230001	13320000	1034	0.130771	0.115982
Pchr1	13275001	13365000	870	0.107597	0.104406
Pchr1	13320001	13410000	868	0.0359099	0.0320893
Pchr1	13365001	13455000	841	0.0121785	0.0117946
Pchr1	13410001	13500000	867	0.0162428	0.0158486
Pchr1	13455001	13545000	670	0.0148966	0.0138099
Pchr1	13500001	13590000	623	-0.0119758	-0.0233557
Pchr1	13545001	13635000	629	-0.0473617	-0.0471843
Pchr1	13590001	13680000	474	-0.0182619	-0.0161268
Pchr1	13635001	13725000	572	0.0499113	0.0396341
Pchr1	13680001	13770000	1035	0.033989	0.0327597
Pchr1	13725001	13815000	1074	0.0294113	0.0283406
Pchr1	13770001	13860000	1200	0.0621164	0.0509248
Pchr1	13815001	13905000	779	0.0778945	0.06034
Pchr1	13860001	13950000	18	0.0496667	0.0692628
Pchr1	13905001	13995000	192	0.0375263	0.0368049
Pchr1	13950001	14040000	469	0.0341083	0.0334752
Pchr1	13995001	14085000	354	0.0324287	0.0329688
Pchr1	14040001	14130000	95	0.0252969	0.0306295
Pchr1	14085001	14175000	317	0.019193	0.0214956
Pchr1	14130001	14220000	293	0.0187637	0.0201454
Pchr1	14175001	14265000	12	-0.000367582	0.00511565
Pchr1	14220001	14310000	586	-0.03185	-0.0319304
Pchr1	14265001	14355000	1060	-0.0342179	-0.0335246
Pchr1	14310001	14400000	815	-0.0401347	-0.0387004
Pchr1	14355001	14445000	815	-0.0459955	-0.0455172
Pchr1	14400001	14490000	1098	-0.0477512	-0.0473426
Pchr1	14445001	14535000	819	-0.0365998	-0.0360985
Pchr1	14490001	14580000	212	-0.000739738	-0.000994358
Pchr1	14535001	14625000	63	0.0395163	0.031361
Pchr1	14580001	14670000	79	0.0174909	0.0141687
Pchr1	14625001	14715000	52	-0.00976383	-0.00871456
Pchr1	14670001	14760000	30	0.0282787	0.0173061
Pchr1	14715001	14805000	11	0.0166344	0.021874
Pchr1	14760001	14850000	12	0.0205726	0.0172059
Pchr1	14805001	14895000	40	0.00685436	0.00835213
Pchr1	14850001	14940000	39	0.0179129	0.0216121
Pchr1	14895001	14985000	15	0.0376701	0.0404673
Pchr1	14940001	15030000	14	0.0148674	0.0157558
Pchr1	14985001	15075000	10	-0.0023765	0.00547123
Pchr1	15030001	15120000	16	-0.00431871	1.08725e-05
Pchr1	15075001	15165000	15	-0.00418752	-0.00662176
Pchr1	15120001	15210000	13	-0.0269538	-0.0252627
Pchr1	15165001	15255000	40	0.049097	0.0621033
Pchr1	15210001	15300000	380	0.0974016	0.0950399
Pchr1	15255001	15345000	684	0.108171	0.106048
Pchr1	15300001	15390000	593	0.0359193	0.0554427
Pchr1	15345001	15435000	741	-0.0261074	-0.0255355
Pchr1	15390001	15480000	672	-0.0253793	-0.0254662
Pchr1	15435001	15525000	319	-0.0256206	-0.0256044
Pchr1	15480001	15570000	400	0.0137982	0.0123518
Pchr1	15525001	15615000	315	0.0315034	0.0310184
Pchr1	15570001	15660000	335	0.0154902	0.0155947
Pchr1	15615001	15705000	297	0.0138574	0.013913
Pchr1	15660001	15750000	13	0.0535799	0.0381932
Pchr1	15705001	15795000	16	0.104499	0.0820826
Pchr1	15750001	15840000	459	0.124259	0.121358
Pchr1	15795001	15885000	1236	0.13187	0.129531
Pchr1	15840001	15930000	1255	0.117403	0.115543
Pchr1	15885001	15975000	946	0.0933572	0.0815859
Pchr1	15930001	16020000	1023	0.0943703	0.0564181
Pchr1	15975001	16065000	871	0.0887148	0.0427666
Pchr1	16020001	16110000	627	0.119276	0.081759
Pchr1	16065001	16155000	786	0.13817	0.104373
Pchr1	16110001	16200000	1465	0.142827	0.10195
Pchr1	16155001	16245000	1405	0.122419	0.0763226
Pchr1	16200001	16290000	1138	0.039965	0.0163246
Pchr1	16245001	16335000	1376	0.00839944	8.32765e-05
Pchr1	16290001	16380000	1067	0.000624808	-0.00370068
Pchr1	16335001	16425000	743	0.0075063	0.00681063
Pchr1	16380001	16470000	398	-0.00902063	-0.00559573
Pchr1	16425001	16515000	68	0.0339251	0.0342365
Pchr1	16470001	16560000	22	0.0437184	0.0460975
Pchr1	16515001	16605000	28	0.0117764	0.00911055
Pchr1	16560001	16650000	20	-0.00717111	-0.0056385
Pchr1	16605001	16695000	9	-0.0112454	-0.0045245
Pchr1	16650001	16740000	11	0.00266331	0.013323
Pchr1	16695001	16785000	20	0.00798887	0.0131047
Pchr1	16740001	16830000	19	-0.00854411	0.0029727
Pchr1	16785001	16875000	11	-0.0269981	-0.00423672
Pchr1	16830001	16920000	23	0.129321	0.0785467
Pchr1	16875001	16965000	25	0.174714	0.110196
Pchr1	16920001	17010000	25	0.103165	0.0507318
Pchr1	16965001	17055000	22	-0.0065316	0.00938336
Pchr1	17010001	17100000	38	-0.00535839	-0.00755013
Pchr1	17055001	17145000	36	-0.0053378	-0.00768051
Pchr1	17100001	17190000	21	-0.00195664	-0.0016195
Pchr1	17145001	17235000	545	-0.0030514	-0.00664147
Pchr1	17190001	17280000	873	-0.0178946	-0.0213394
Pchr1	17235001	17325000	374	-0.0426871	-0.0420908
Pchr1	17280001	17370000	460	-0.0498183	-0.049382
Pchr1	17325001	17415000	1141	-0.0390399	-0.0359355
Pchr1	17370001	17460000	982	-0.0247043	-0.0211449
Pchr1	17415001	17505000	278	-0.0059356	-0.00534634
Pchr1	17460001	17550000	7	0.0418771	0.0588934
Pchr1	17505001	17595000	7	0.0787217	0.0903063
Pchr1	17550001	17640000	11	0.0418061	0.0553749
Pchr1	17595001	17685000	13	0.00312706	0.00859668
Pchr1	17640001	17730000	9	0.0741739	0.0579815
Pchr1	17685001	17775000	13	0.101535	0.0639951
Pchr1	17730001	17820000	15	0.0962443	0.0364023
Pchr1	17775001	17865000	219	0.107183	0.105006
Pchr1	17820001	17910000	569	0.110499	0.109638
Pchr1	17865001	17955000	412	0.11296	0.110447
Pchr1	17910001	18000000	205	0.0928898	0.0885002
Pchr1	17955001	18045000	447	0.050255	0.0357266
Pchr1	18000001	18090000	797	0.0820543	0.0620987
Pchr1	18045001	18135000	1251	0.108705	0.0876987
Pchr1	18090001	18180000	1090	0.126044	0.109665
Pchr1	18135001	18225000	930	0.156428	0.150403
Pchr1	18180001	18270000	1220	0.109261	0.105885
Pchr1	18225001	18315000	1196	0.0638291	0.0615143
Pchr1	18270001	18360000	1496	0.0368848	0.0280711
Pchr1	18315001	18405000	1686	0.0247055	0.0146475
Pchr1	18360001	18450000	1284	0.0263334	0.0165857
Pchr1	18405001	18495000	1421	0.0338939	0.0246693
Pchr1	18450001	18540000	1366	0.0291874	0.0221913
Pchr1	18495001	18585000	1054	0.0243192	0.0234876
Pchr1	18540001	18630000	1022	0.0123245	0.0194144
Pchr1	18585001	18675000	995	-0.00202077	0.0104973
Pchr1	18630001	18720000	1220	0.0242109	0.0402415
Pchr1	18675001	18765000	1100	0.0412051	0.0573439
Pchr1	18720001	18810000	1016	0.0610406	0.0773415
Pchr1	18765001	18855000	960	0.0920541	0.0996771
Pchr1	18810001	18900000	882	0.103929	0.101869
Pchr1	18855001	18945000	642	0.0991738	0.0969025
Pchr1	18900001	18990000	148	0.0932289	0.0928215
Pchr1	18945001	19035000	20	0.0630512	0.0249646
Pchr1	18990001	19080000	21	0.0740128	0.0265175
Pchr1	19035001	19125000	101	-0.00593275	-0.00748097
Pchr1	19080001	19170000	519	0.0557344	0.0506779
Pchr1	19125001	19215000	869	0.0819851	0.0800304
Pchr1	19170001	19260000	889	0.100084	0.0984821
Pchr1	19215001	19305000	681	0.110091	0.107854
Pchr1	19260001	19350000	671	0.119032	0.117453
Pchr1	19305001	19395000	671	0.121311	0.119018
Pchr1	19350001	19440000	433	0.125684	0.123611
Pchr1	19395001	19485000	448	0.109373	0.100994
Pchr1	19440001	19530000	637	0.10817	0.0947646
Pchr1	19485001	19575000	792	0.154113	0.142173
Pchr1	19530001	19620000	789	0.193538	0.190816
Pchr1	19575001	19665000	703	0.215779	0.213312
Pchr1	19620001	19710000	683	0.228452	0.226505
Pchr1	19665001	19755000	662	0.239907	0.237906
Pchr1	19710001	19800000	884	0.2552	0.252073
Pchr1	19755001	19845000	1050	0.259047	0.2563
Pchr1	19800001	19890000	822	0.220706	0.212928
Pchr1	19845001	19935000	454	0.140956	0.131612
Pchr1	19890001	19980000	101	0.0755054	0.0669582
Pchr1	19935001	20025000	11	0.0329355	0.042162
Pchr1	19980001	20070000	10	0.0591687	0.0467596
Pchr1	20025001	20115000	14	0.0909013	0.113358
Pchr1	20070001	20160000	150	0.0181989	0.0219438
Pchr1	20115001	20205000	143	0.0165086	0.0157791
Pchr1	20160001	20250000	11	0.105854	0.0689283
Pchr1	20205001	20295000	218	0.0604534	0.0583039
Pchr1	20250001	20340000	592	0.0575117	0.0565793
Pchr1	20295001	20385000	820	0.0535653	0.0521766
Pchr1	20340001	20430000	1056	0.0522221	0.0510747
Pchr1	20385001	20475000	1066	0.0555468	0.0546773
Pchr1	20430001	20520000	552	0.0557199	0.0550672
Pchr1	20475001	20565000	134	0.0418795	0.0432839
Pchr1	20520001	20610000	39	0.0418043	0.0430575
Pchr1	20565001	20655000	12	0.0753768	0.0648153
Pchr1	20610001	20700000	16	0.156674	0.142161
Pchr1	20655001	20745000	61	0.0854694	0.0709691
Pchr1	20700001	20790000	49	0.0501637	0.0458595
Pchr1	20745001	20835000	7	0.0855601	0.069916
Pchr1	20790001	20880000	15	0.11038	0.0807729
Pchr1	20835001	20925000	20	0.088733	0.0543496
Pchr1	20880001	20970000	17	0.108387	0.0541042
Pchr1	20925001	21015000	16	0.152362	0.118523
Pchr1	20970001	21060000	14	0.144363	0.121148
Pchr1	21015001	21105000	7	0.0614711	0.0527372
Pchr1	21060001	21150000	17	0.00673887	0.00663794
Pchr1	21105001	21195000	22	0.0298213	0.0243831
Pchr1	21150001	21240000	17	0.0721704	0.0568018
Pchr1	21195001	21285000	16	0.0704597	0.0626945
Pchr1	21240001	21330000	44	0.0434288	0.036946
Pchr1	21285001	21375000	38	0.0352255	0.0284419
Pchr1	21330001	21420000	6	-0.0029455	-0.0123269
Pchr1	21375001	21465000	10	0.0360275	0.0270803
Pchr1	21420001	21510000	8	0.0574485	0.0475979
Pchr1	21465001	21555000	5	0.0227281	0.0151415
Pchr1	21510001	21600000	72	-0.00188628	-0.0012336
Pchr1	21555001	21645000	96	-0.00145762	-0.00215259
Pchr1	21600001	21690000	33	0.0185364	0.0155628
Pchr1	21645001	21735000	40	0.0455618	0.0372098
Pchr1	21690001	21780000	38	0.0300125	0.0213854
Pchr1	21735001	21825000	15	0.013415	0.00891457
Pchr1	21780001	21870000	19	0.0139911	0.0202801
Pchr1	21825001	21915000	14	0.0214305	0.0273347
Pchr1	21870001	21960000	10	0.014433	0.015316
Pchr1	21915001	22005000	17	-0.0157771	-0.00851176
Pchr1	21960001	22050000	452	-0.0287773	-0.024404
Pchr1	22005001	22095000	843	-0.0292127	-0.0254654
Pchr1	22050001	22140000	817	-0.00900955	-0.00230475
Pchr1	22095001	22185000	720	0.0332838	0.0400448
Pchr1	22140001	22230000	532	0.0602444	0.0603827
Pchr1	22185001	22275000	416	0.0293676	0.0351447
Pchr1	22230001	22320000	198	0.0152733	0.0144367
Pchr1	22275001	22365000	293	0.066873	0.0517994
Pchr1	22320001	22410000	676	0.0516553	0.0315326
Pchr1	22365001	22455000	691	0.0206414	0.0163966
Pchr1	22410001	22500000	576	0.0197648	0.0169877
Pchr1	22455001	22545000	376	0.0320138	0.023747
Pchr1	22500001	22590000	104	0.0822761	0.0442513
Pchr1	22545001	22635000	23	0.170677	0.133588
Pchr1	22590001	22680000	20	0.141602	0.13436
Pchr1	22635001	22725000	3	0.0140781	0.00528237
Pchr1	22680001	22770000	8	0.179654	0.0722142
Pchr1	22725001	22815000	245	-0.0273495	-0.0347551
Pchr1	22770001	22860000	422	-0.0361045	-0.0316476
Pchr1	22815001	22905000	195	-0.0287703	-0.0210739
Pchr1	22860001	22950000	217	-0.0220559	-0.0180594
Pchr1	22905001	22995000	222	-0.0065921	-0.00887335
Pchr1	22950001	23040000	22	0.124121	0.119699
Pchr1	22995001	23085000	15	0.108988	0.0975126
Pchr1	23040001	23130000	49	0.0984111	0.0951035
Pchr1	23085001	23175000	214	0.0858779	0.0853403
Pchr1	23130001	23220000	283	0.0785578	0.0755889
Pchr1	23175001	23265000	111	0.0738238	0.0671773
Pchr1	23220001	23310000	4	0.180518	0.159177
Pchr1	23265001	23355000	127	0.0674776	0.0637903
Pchr1	23310001	23400000	152	0.0661196	0.0626027
Pchr1	23355001	23445000	32	0.0531706	0.0484723
Pchr1	23400001	23490000	13	0.103061	0.0719058
Pchr1	23445001	23535000	15	0.116412	0.0892625
Pchr1	23490001	23580000	191	0.048409	0.0428315
Pchr1	23535001	23625000	555	-0.0369686	-0.00940683
Pchr1	23580001	23670000	793	-0.039849	-0.0361197
Pchr1	23625001	23715000	764	-0.0358195	-0.0349182
Pchr1	23670001	23760000	636	-0.0340989	-0.0329563
Pchr1	23715001	23805000	605	-0.0380458	-0.0370867
Pchr1	23760001	23850000	625	-0.0312499	-0.0259324
Pchr1	23805001	23895000	698	-0.0165923	-0.00662622
Pchr1	23850001	23940000	802	-0.0246917	-0.0189569
Pchr1	23895001	23985000	894	-0.0399512	-0.039412
Pchr1	23940001	24030000	984	-0.0365819	-0.0374481
Pchr1	23985001	24075000	507	-0.0297426	-0.0314029
Pchr2	1	90000	120	-0.0163722	-0.00888229
Pchr2	45001	135000	79	-0.0226934	-0.0158097
Pchr2	90001	180000	41	-0.0426496	-0.0376221
Pchr2	135001	225000	61	-0.0379038	-0.033947
Pchr2	180001	270000	48	-0.0255626	-0.0166305
Pchr2	225001	315000	19	0.0129497	0.0297359
Pchr2	270001	360000	153	-0.0311266	-0.0308529
Pchr2	315001	405000	160	-0.0331721	-0.0334636
Pchr2	360001	450000	336	0.0183031	0.0183787
Pchr2	405001	495000	731	-0.0103294	-0.0163416
Pchr2	450001	540000	877	-0.0456409	-0.0462238
Pchr2	495001	585000	938	-0.047007	-0.0469965
Pchr2	540001	630000	780	-0.0467584	-0.046197
Pchr2	585001	675000	857	-0.0448271	-0.0436969
Pchr2	630001	720000	654	-0.044213	-0.0431299
Pchr2	675001	765000	117	-0.0446762	-0.0435598
Pchr2	720001	810000	75	0.0344204	0.0260194
Pchr2	765001	855000	100	0.0458503	0.0371199
Pchr2	810001	900000	37	0.0546157	0.0450593
Pchr2	855001	945000	8	0.0102601	0.00834113
Pchr2	900001	990000	8	-0.00160745	0.0051117
Pchr2	945001	1035000	8	0.016347	0.0265319
Pchr2	990001	1080000	7	-0.00219107	0.00696362
Pchr2	1035001	1125000	23	-0.0227737	-0.0234258
Pchr2	1080001	1170000	35	0.00348737	-0.000205233
Pchr2	1125001	1215000	83	0.019448	0.0142971
Pchr2	1170001	1260000	267	-0.0220794	-0.0229397
Pchr2	1215001	1305000	556	-0.0331258	-0.0330217
Pchr2	1260001	1350000	562	-0.0341501	-0.0339916
Pchr2	1305001	1395000	387	-0.0284644	-0.0221462
Pchr2	1350001	1440000	191	-0.0161548	-0.00628672
Pchr2	1395001	1485000	16	-0.0374015	-0.0321608
Pchr2	1440001	1530000	50	0.00235776	0.0051586
Pchr2	1485001	1575000	53	0.00338294	0.00474543
Pchr2	1530001	1620000	29	0.0472825	0.0195884
Pchr2	1575001	1665000	54	0.0267419	0.00996718
Pchr2	1620001	1710000	318	0.0481245	0.0393018
Pchr2	1665001	1755000	300	0.050353	0.0419196
Pchr2	1710001	1800000	98	0.00271425	0.00213485
Pchr2	1755001	1845000	111	0.00321233	0.00576559
Pchr2	1800001	1890000	47	0.00341935	0.0147114
Pchr2	1845001	1935000	31	0.0259126	0.0337994
Pchr2	1890001	1980000	24	0.0168691	0.0122704
Pchr2	1935001	2025000	29	-0.030442	-0.0172345
Pchr2	1980001	2070000	193	0.0133939	0.0160302
Pchr2	2025001	2115000	215	0.0128985	0.0135557
Pchr2	2070001	2160000	42	-0.0101686	-0.00861119
Pchr2	2115001	2205000	210	-0.021063	-0.0142452
Pchr2	2160001	2250000	535	-0.0221463	-0.0192241
Pchr2	2205001	2295000	463	-0.0200111	-0.0195228
Pchr2	2250001	2340000	755	0.0280522	0.0273371
Pchr2	2295001	2385000	1499	0.0301816	0.0285206
Pchr2	2340001	2430000	1949	0.0212372	0.0175443
Pchr2	2385001	2475000	1723	0.0196201	0.0157726
Pchr2	2430001	2520000	877	0.0222938	0.0215962
Pchr2	2475001	2565000	492	0.0281421	0.027342
Pchr2	2520001	2610000	457	0.0260264	0.0250082
Pchr2	2565001	2655000	347	0.0236906	0.0243925
Pchr2	2610001	2700000	640	0.082458	0.0826177
Pchr2	2655001	2745000	526	0.10113	0.0931989
Pchr2	2700001	2790000	51	0.0171007	0.0204062
Pchr2	2745001	2835000	33	-0.00482401	0.00148176
Pchr2	2790001	2880000	124	0.00487777	0.00202082
Pchr2	2835001	2925000	149	7.56127e-05	-0.000147226
Pchr2	2880001	2970000	61	-0.0119799	-0.00671195
Pchr2	2925001	3015000	20	-0.0183189	-0.0210879
Pchr2	2970001	3060000	55	0.000316294	0.00487407
Pchr2	3015001	3105000	51	0.0268909	0.0196482
Pchr2	3060001	3150000	19	0.0290433	0.0260401
Pchr2	3105001	3195000	20	-0.00390628	-0.000835213
Pchr2	3150001	3240000	44	0.00625745	0.00110147
Pchr2	3195001	3285000	42	0.00666708	0.000996325
Pchr2	3240001	3330000	17	-0.0176356	-0.0185631
Pchr2	3285001	3375000	16	-0.0268658	-0.0290029
Pchr2	3330001	3420000	11	0.0164335	0.000762178
Pchr2	3375001	3465000	13	0.022419	0.0234394
Pchr2	3420001	3510000	28	0.0102309	0.0187203
Pchr2	3465001	3555000	27	0.00317251	0.00561313
Pchr2	3510001	3600000	59	0.0563838	0.0519637
Pchr2	3555001	3645000	77	0.0463313	0.0377297
Pchr2	3600001	3690000	37	-0.00981534	-0.0152419
Pchr2	3645001	3735000	25	-0.0093667	-0.00990569
Pchr2	3690001	3780000	22	-0.00477743	-0.00240465
Pchr2	3735001	3825000	28	0.00792741	0.00833552
Pchr2	3780001	3870000	22	0.0130072	0.0100202
Pchr2	3825001	3915000	7	0.0626712	0.0434846
Pchr2	3870001	3960000	12	0.0319231	0.0242106
Pchr2	3915001	4005000	131	0.00372717	0.00241289
Pchr2	3960001	4050000	128	0.00184617	0.000440662
Pchr2	4005001	4095000	11	-0.0269505	-0.0319825
Pchr2	4050001	4140000	30	0.0119843	0.0167916
Pchr2	4095001	4185000	50	0.00536628	0.0103973
Pchr2	4140001	4230000	448	-0.0333286	-0.0341267
Pchr2	4185001	4275000	935	0.012198	-0.0170035
Pchr2	4230001	4320000	609	0.0287806	-0.00795974
Pchr2	4275001	4365000	109	-0.0399645	-0.0419939
Pchr2	4320001	4410000	65	-0.0203795	-0.0215965
Pchr2	4365001	4455000	60	-0.0172072	-0.015902
Pchr2	4410001	4500000	15	-0.0229113	-0.0103806
Pchr2	4455001	4545000	18	-0.0204684	-0.0205861
Pchr2	4500001	4590000	56	-0.0329529	-0.0332171
Pchr2	4545001	4635000	156	-0.0398987	-0.0392236
Pchr2	4590001	4680000	171	-0.0389941	-0.0381555
Pchr2	4635001	4725000	186	-0.00953027	-0.00780693
Pchr2	4680001	4770000	592	0.0108433	0.0108612
Pchr2	4725001	4815000	577	0.0102388	0.00907279
Pchr2	4770001	4860000	323	0.00961995	0.00531663
Pchr2	4815001	4905000	233	0.013222	0.00831499
Pchr2	4860001	4950000	58	-0.024626	-0.031764
Pchr2	4905001	4995000	66	0.00272115	-0.0123293
Pchr2	4950001	5040000	51	0.0281716	0.0205549
Pchr2	4995001	5085000	90	0.0130973	0.0125295
Pchr2	5040001	5130000	77	0.0185484	0.0177324
Pchr2	5085001	5175000	16	0.0694281	0.0656201
Pchr2	5130001	5220000	214	-0.000594072	0.00134936
Pchr2	5175001	5265000	210	-0.00285631	-0.00105864
Pchr2	5220001	5310000	47	0.00737239	0.0089707
Pchr2	5265001	5355000	657	-0.0301365	-0.0299865
Pchr2	5310001	5400000	1314	-0.0362109	-0.0356004
Pchr2	5355001	5445000	1516	-0.0303762	-0.00610498
Pchr2	5400001	5490000	1013	-0.00596551	0.0212904
Pchr2	5445001	5535000	735	0.021236	0.0263401
Pchr2	5490001	5580000	1358	0.0258373	0.0274611
Pchr2	5535001	5625000	1793	0.0262646	0.0260341
Pchr2	5580001	5670000	1976	0.0206807	0.0214146
Pchr2	5625001	5715000	1715	0.018157	0.0194005
Pchr2	5670001	5760000	1386	0.0177538	0.0193334
Pchr2	5715001	5805000	1501	0.0112268	0.01658
Pchr2	5760001	5850000	1603	0.0118581	0.0187385
Pchr2	5805001	5895000	1692	0.0148567	0.0226765
Pchr2	5850001	5940000	1408	0.0186675	0.0242593
Pchr2	5895001	5985000	693	0.0113115	0.0192586
Pchr2	5940001	6030000	264	0.00752483	0.012882
Pchr2	5985001	6075000	257	0.0120946	0.0188922
Pchr2	6030001	6120000	732	0.00797313	0.0154979
Pchr2	6075001	6165000	579	0.00869907	0.0169882
Pchr2	6120001	6210000	55	0.0090432	0.0255119
Pchr2	6165001	6255000	50	0.000190686	0.00844122
Pchr2	6210001	6300000	51	0.00554612	0.0126619
Pchr2	6255001	6345000	42	0.0245283	0.0263264
Pchr2	6300001	6390000	35	0.00876504	0.0194944
Pchr2	6345001	6435000	67	-0.0128862	-0.00686795
Pchr2	6390001	6480000	74	-0.0203752	-0.0143812
Pchr2	6435001	6525000	120	-0.00226764	0.00226413
Pchr2	6480001	6570000	218	0.000183131	0.00223602
Pchr2	6525001	6615000	221	-0.00234723	-0.00182886
Pchr2	6570001	6660000	356	-0.00173896	-0.00172357
Pchr2	6615001	6705000	301	-0.00157883	-0.000837208
Pchr2	6660001	6750000	118	0.00375331	0.00729403
Pchr2	6705001	6795000	116	0.00146576	0.0103207
Pchr2	6750001	6840000	98	-0.00882932	0.00800816
Pchr2	6795001	6885000	88	0.00139211	0.0102292
Pchr2	6840001	6930000	105	0.00354409	0.0116981
Pchr2	6885001	6975000	157	0.00613514	0.00978086
Pchr2	6930001	7020000	159	0.00572038	0.0081895
Pchr2	6975001	7065000	139	0.00452977	0.0111977
Pchr2	7020001	7110000	207	0.00678947	0.0126161
Pchr2	7065001	7155000	261	0.00687165	0.00940165
Pchr2	7110001	7200000	329	0.00228174	0.00454841
Pchr2	7155001	7245000	330	-0.000675045	0.000650595
Pchr2	7200001	7290000	322	-2.41585e-05	0.000560198
Pchr2	7245001	7335000	295	-0.000528208	0.000994411
Pchr2	7290001	7380000	115	-0.002539	0.00208608
Pchr2	7335001	7425000	26	-0.00431492	0.0161166
Pchr2	7380001	7470000	85	-0.00774681	-0.00446845
Pchr2	7425001	7515000	422	-0.0313224	-0.0303621
Pchr2	7470001	7560000	999	-0.0445984	-0.0448533
Pchr2	7515001	7605000	940	-0.0459963	-0.0462488
Pchr2	7560001	7650000	1061	-0.0447046	-0.0433842
Pchr2	7605001	7695000	1600	-0.0433731	-0.0420416
Pchr2	7650001	7740000	1140	-0.040384	-0.0397505
Pchr2	7695001	7785000	751	-0.0447496	-0.0402327
Pchr2	7740001	7830000	1194	-0.0113755	0.00838841
Pchr2	7785001	7875000	1431	-0.0035746	0.0143876
Pchr2	7830001	7920000	1071	-0.0272611	-0.0193833
Pchr2	7875001	7965000	1110	0.0240675	0.0163868
Pchr2	7920001	8010000	1555	0.065987	0.0564831
Pchr2	7965001	8055000	1605	0.100273	0.0862886
Pchr2	8010001	8100000	1357	0.0778793	0.0655736
Pchr2	8055001	8145000	1923	-0.00202993	-0.000118474
Pchr2	8100001	8190000	2372	-0.0069848	-0.00166761
Pchr2	8145001	8235000	1988	-0.00602016	-0.00101802
Pchr2	8190001	8280000	1954	0.0010224	0.00275905
Pchr2	8235001	8325000	1893	0.0045358	0.00331904
Pchr2	8280001	8370000	1572	0.00169331	0.00182588
Pchr2	8325001	8415000	833	0.00800328	0.00782068
Pchr2	8370001	8460000	187	0.0028492	0.000323582
Pchr2	8415001	8505000	47	0.0168287	0.00514165
Pchr2	8460001	8550000	55	-0.00433972	-0.00125732
Pchr2	8505001	8595000	297	0.0380159	0.0363882
Pchr2	8550001	8640000	687	0.0612778	0.0605059
Pchr2	8595001	8685000	778	0.0804681	0.0793158
Pchr2	8640001	8730000	797	0.0918403	0.0906835
Pchr2	8685001	8775000	886	0.0928026	0.0895028
Pchr2	8730001	8820000	944	0.0219525	0.0189814
Pchr2	8775001	8865000	675	-0.0311778	-0.0284457
Pchr2	8820001	8910000	624	-0.0153076	-0.0122315
Pchr2	8865001	8955000	632	-0.0209339	-0.0167328
Pchr2	8910001	9000000	181	-0.0109173	-0.00552097
Pchr2	8955001	9045000	36	0.0379302	0.0275092
Pchr2	9000001	9090000	45	0.0136913	0.0190776
Pchr2	9045001	9135000	90	0.00406273	0.00320898
Pchr2	9090001	9180000	85	-0.000207392	0.001774
Pchr2	9135001	9225000	28	-0.00116428	0.012921
Pchr2	9180001	9270000	60	-0.00401857	0.00879742
Pchr2	9225001	9315000	106	-0.0107262	-0.0030453
Pchr2	9270001	9360000	62	-0.015725	-0.0118668
Pchr2	9315001	9405000	64	0.0216746	0.00996365
Pchr2	9360001	9450000	95	0.0182766	0.00638038
Pchr2	9405001	9495000	47	0.00248838	3.03907e-05
Pchr2	9450001	9540000	241	0.0386394	0.0317668
Pchr2	9495001	9585000	749	0.0221297	0.0180068
Pchr2	9540001	9630000	587	0.0139246	0.00907739
Pchr2	9585001	9675000	152	0.0270055	0.0265949
Pchr2	9630001	9720000	91	0.065502	0.0586993
Pchr2	9675001	9765000	46	0.100502	0.0909321
Pchr2	9720001	9810000	441	0.0155787	0.0145538
Pchr2	9765001	9855000	488	0.0186413	0.0149173
Pchr2	9810001	9900000	838	0.155932	0.0905648
Pchr2	9855001	9945000	1342	0.111817	0.0356964
Pchr2	9900001	9990000	664	-0.0396995	-0.0402194
Pchr2	9945001	10035000	174	-0.0241831	-0.00732134
Pchr2	9990001	10080000	122	0.0128268	0.0137841
Pchr2	10035001	10125000	45	0.00380234	-0.00217131
Pchr2	10080001	10170000	30	-0.0018143	-0.00633173
Pchr2	10125001	10215000	27	-0.00461808	-0.0101785
Pchr2	10170001	10260000	145	-0.0155961	-0.0154472
Pchr2	10215001	10305000	256	0.00471525	-0.000897409
Pchr2	10260001	10350000	138	0.0216607	0.0130831
Pchr2	10305001	10395000	23	0.0122636	0.00338234
Pchr2	10350001	10440000	35	0.00751903	0.00630643
Pchr2	10395001	10485000	226	0.0536061	0.0559685
Pchr2	10440001	10530000	315	0.0314663	0.0382101
Pchr2	10485001	10575000	270	0.109073	0.0976835
Pchr2	10530001	10620000	561	0.141068	0.149744
Pchr2	10575001	10665000	953	0.107591	0.102897
Pchr2	10620001	10710000	1209	0.12626	0.116561
Pchr2	10665001	10755000	1350	0.16059	0.157628
Pchr2	10710001	10800000	1323	0.214388	0.201491
Pchr2	10755001	10845000	1329	0.23791	0.221092
Pchr2	10800001	10890000	1090	0.253433	0.234282
Pchr2	10845001	10935000	392	0.305795	0.294454
Pchr2	10890001	10980000	9	0.0525701	0.0404435
Pchr2	10935001	11025000	132	0.00181577	-0.0126357
Pchr2	10980001	11070000	198	-0.00398607	-0.0200743
Pchr2	11025001	11115000	80	-0.00802721	-0.0245319
Pchr2	11070001	11160000	32	0.00697289	0.000763246
Pchr2	11115001	11205000	39	0.0481594	0.0275199
Pchr2	11160001	11250000	518	0.0447003	0.0326879
Pchr2	11205001	11295000	631	0.0626463	0.0521105
Pchr2	11250001	11340000	192	0.116373	0.0852894
Pchr2	11295001	11385000	78	-0.010211	-0.0110728
Pchr2	11340001	11430000	878	-0.0394294	-0.0384945
Pchr2	11385001	11475000	1557	-0.0356728	-0.0343384
Pchr2	11430001	11520000	1279	-0.0250336	-0.0238055
Pchr2	11475001	11565000	1182	-0.0291124	-0.02821
Pchr2	11520001	11610000	1215	-0.0369082	-0.036005
Pchr2	11565001	11655000	1438	-0.0351285	-0.0341086
Pchr2	11610001	11700000	1385	-0.0320744	-0.0308916
Pchr2	11655001	11745000	1311	-0.0328439	-0.0342143
Pchr2	11700001	11790000	1417	-0.0401138	-0.0412078
Pchr2	11745001	11835000	1158	-0.0380958	-0.0375801
Pchr2	11790001	11880000	988	-0.0371444	-0.0363404
Pchr2	11835001	11925000	747	-0.0409643	-0.039599
Pchr2	11880001	11970000	377	-0.0341655	-0.0337008
Pchr2	11925001	12015000	597	-0.041498	-0.0384249
Pchr2	11970001	12060000	870	-0.0455514	-0.0437468
Pchr2	12015001	12105000	1216	-0.046313	-0.0455347
Pchr2	12060001	12150000	870	-0.0430135	-0.0426175
Pchr2	12105001	12195000	70	-0.00848844	-0.00626086
Pchr2	12150001	12240000	19	0.00549232	0.00334195
Pchr2	12195001	12285000	13	0.00853609	-0.000389527
Pchr2	12240001	12330000	33	0.0113623	0.00655952
Pchr2	12285001	12375000	34	0.00491029	0.00742089
Pchr2	12330001	12420000	212	-0.0297076	-0.0296353
Pchr2	12375001	12465000	977	-0.0201968	-0.0199176
Pchr2	12420001	12510000	1141	-0.00879344	-0.00905545
Pchr2	12465001	12555000	1215	-0.0215084	-0.0181447
Pchr2	12510001	12600000	852	-0.0322822	-0.0291596
Pchr2	12555001	12645000	28	0.00207548	0.00326073
Pchr2	12600001	12690000	24	0.0062047	0.00525871
Pchr2	12645001	12735000	190	0.0242666	0.0218147
Pchr2	12690001	12780000	195	0.0247643	0.0216346
Pchr2	12735001	12825000	15	0.034904	0.0222036
Pchr2	12780001	12870000	13	0.0307021	0.0246551
Pchr2	12825001	12915000	16	0.0244183	0.0193466
Pchr2	12870001	12960000	18	0.0140076	0.0209856
Pchr2	12915001	13005000	84	-0.0221917	-0.0212084
Pchr2	12960001	13050000	756	-0.0377898	-0.0378748
Pchr2	13005001	13095000	788	-0.0383998	-0.0383178
Pchr2	13050001	13140000	116	-0.0324512	-0.0318253
Pchr2	13095001	13185000	19	0.0181213	-0.00031994
Pchr2	13140001	13230000	17	0.0473657	0.0185192
Pchr2	13185001	13275000	12	0.0331188	0.0183451
Pchr2	13230001	13320000	250	-0.00399069	-0.00426974
Pchr2	13275001	13365000	250	0.00562533	0.000387096
Pchr2	13320001	13410000	11	0.297879	0.227268
Pchr2	13365001	13455000	9	0.24274	0.200797
Pchr2	13410001	13500000	6	0.221701	0.133397
Pchr2	13455001	13545000	14	-0.0112485	-0.001328
Pchr2	13500001	13590000	18	-0.000757919	0.00284808
Pchr2	13545001	13635000	23	0.0537707	0.0380959
Pchr2	13590001	13680000	21	0.0615734	0.0477646
Pchr2	13635001	13725000	11	0.0677684	0.0821006
Pchr2	13680001	13770000	10	0.0988343	0.0962387
Pchr2	13725001	13815000	28	0.0563991	0.0323185
Pchr2	13770001	13860000	104	0.0169238	0.0100796
Pchr2	13815001	13905000	109	0.017581	0.0348019
Pchr2	13860001	13950000	115	0.117411	0.129093
Pchr2	13905001	13995000	113	0.0693157	0.108359
Pchr2	13950001	14040000	35	0.0188184	0.0325418
Pchr2	13995001	14085000	12	0.0575922	0.0742476
Pchr2	14040001	14130000	69	-3.3972e-05	0.00542463
Pchr2	14085001	14175000	773	-0.0099509	-0.00923137
Pchr2	14130001	14220000	1167	-0.0101812	-0.0085586
Pchr2	14175001	14265000	1261	0.0578846	0.0442296
Pchr2	14220001	14310000	917	0.0820135	0.0761866
Pchr2	14265001	14355000	178	0.055339	0.0583967
Pchr2	14310001	14400000	363	0.121168	0.135755
Pchr2	14355001	14445000	308	0.167991	0.166358
Pchr2	14400001	14490000	12	0.11465	0.105629
Pchr2	14445001	14535000	8	0.0423363	0.0209815
Pchr2	14490001	14580000	13	0.0509174	0.0393832
Pchr2	14535001	14625000	35	0.0882027	0.0684418
Pchr2	14580001	14670000	44	0.0964872	0.0672208
Pchr2	14625001	14715000	309	0.068747	0.0650417
Pchr2	14670001	14760000	602	0.0737935	0.0703102
Pchr2	14715001	14805000	321	0.0775576	0.0731989
Pchr2	14760001	14850000	16	0.0100921	0.00856709
Pchr2	14805001	14895000	12	0.0177193	0.00291245
Pchr2	14850001	14940000	66	-0.0122176	-0.0248978
Pchr2	14895001	14985000	207	-0.0390656	-0.0429331
Pchr2	14940001	15030000	259	-0.0418657	-0.0397204
Pchr2	14985001	15075000	499	-0.0288233	-0.0269728
Pchr2	15030001	15120000	775	-0.0239685	-0.0232964
Pchr2	15075001	15165000	739	-0.0217844	-0.0224693
Pchr2	15120001	15210000	791	0.235059	0.14777
Pchr2	15165001	15255000	844	0.241702	0.229826
Pchr2	15210001	15300000	761	0.154896	0.136756
Pchr2	15255001	15345000	620	0.119013	0.0998357
Pchr2	15300001	15390000	863	0.107951	0.0987304
Pchr2	15345001	15435000	1041	0.0858473	0.0818822
Pchr2	15390001	15480000	867	0.0702546	0.068946
Pchr2	15435001	15525000	1070	0.108779	0.107126
Pchr2	15480001	15570000	1347	0.114988	0.112857
Pchr2	15525001	15615000	1251	0.111367	0.1089
Pchr2	15570001	15660000	1104	0.122784	0.120844
Pchr2	15615001	15705000	1271	0.0800004	0.0593487
Pchr2	15660001	15750000	1208	0.0102481	-0.00223671
Pchr2	15705001	15795000	502	-0.0160571	-0.0188705
Pchr2	15750001	15840000	18	0.0830001	0.0456726
Pchr2	15795001	15885000	20	0.0560073	0.00973686
Pchr2	15840001	15930000	16	0.0671183	0.00431529
Pchr2	15885001	15975000	7	0.174284	0.0969845
Pchr2	15930001	16020000	7	0.173294	0.126716
Pchr2	15975001	16065000	9	0.140231	0.0959543
Pchr2	16020001	16110000	8	0.0545673	0.0410228
Pchr2	16065001	16155000	21	0.180268	0.156456
Pchr2	16110001	16200000	72	0.159318	0.151233
Pchr2	16155001	16245000	234	0.0239847	0.0278513
Pchr2	16200001	16290000	190	8.49507e-05	-0.005383
Pchr2	16245001	16335000	14	0.0488571	-0.0034319
Pchr2	16290001	16380000	26	-0.00255135	-0.00376209
Pchr2	16335001	16425000	45	0.00919071	0.00603586
Pchr2	16380001	16470000	180	0.0347087	0.0217936
Pchr2	16425001	16515000	230	0.0309906	0.0154612
Pchr2	16470001	16560000	149	-0.00273243	-0.00516701
Pchr2	16515001	16605000	91	0.010663	-0.00108276
Pchr2	16560001	16650000	34	0.0230342	0.0188809
Pchr2	16605001	16695000	28	-0.000303249	-0.00543254
Pchr2	16650001	16740000	19	0.0621256	0.0353763
Pchr2	16695001	16785000	25	0.0772665	0.0473746
Pchr2	16740001	16830000	32	0.0203089	-0.00154247
Pchr2	16785001	16875000	211	0.0405798	0.0361035
Pchr2	16830001	16920000	804	0.0434252	0.0416042
Pchr2	16875001	16965000	890	0.0294147	0.0287034
Pchr2	16920001	17010000	283	-0.00422552	8.7136e-06
Pchr2	16965001	17055000	22	-0.0060075	-0.00182968
Pchr2	17010001	17100000	22	0.0503484	0.019968
Pchr2	17055001	17145000	8	0.104561	0.0965702
Pchr2	17100001	17190000	11	0.0585286	0.0607805
Pchr2	17145001	17235000	19	0.00265168	0.0273665
Pchr2	17190001	17280000	14	-0.00564939	0.0163737
Pchr2	17235001	17325000	14	-0.00358953	-0.0124338
Pchr2	17280001	17370000	16	-0.00700118	-0.0163467
Pchr2	17325001	17415000	23	-0.0241893	-0.0272165
Pchr2	17370001	17460000	449	-0.0436332	-0.0424966
Pchr2	17415001	17505000	792	-0.0403504	-0.0390287
Pchr2	17460001	17550000	741	-0.0285874	-0.027242
Pchr2	17505001	17595000	588	-0.00753881	-0.00502827
Pchr2	17550001	17640000	523	0.0460648	0.0476822
Pchr2	17595001	17685000	316	0.0647525	0.0636306
Pchr2	17640001	17730000	5	0.0374261	0.0245305
Pchr2	17685001	17775000	8	0.146445	0.106511
Pchr2	17730001	17820000	11	0.134724	0.126557
Pchr2	17775001	17865000	28	0.0164154	0.0164787
Pchr2	17820001	17910000	29	-0.00769583	-0.012112
Pchr2	17865001	17955000	11	-0.0290448	-0.029432
Pchr2	17910001	18000000	7	-0.0340077	-0.0331988
Pchr2	17955001	18045000	28	-0.0103441	-0.00771607
Pchr2	18000001	18090000	109	0.0265085	0.0356765
Pchr2	18045001	18135000	385	0.0446224	0.0498848
Pchr2	18090001	18180000	762	0.0440861	0.0488387
Pchr2	18135001	18225000	835	0.030418	0.040023
Pchr2	18180001	18270000	808	0.00680108	0.00779502
Pchr2	18225001	18315000	1018	-0.00931699	0.0022588
Pchr2	18270001	18360000	587	-0.00833669	0.0127811
Pchr2	18315001	18405000	17	0.0314312	0.014838
Pchr2	18360001	18450000	16	0.0384354	0.0162165
Pchr2	18405001	18495000	22	0.0221618	0.00542169
Pchr2	18450001	18540000	25	0.023555	0.00943747
Pchr2	18495001	18585000	200	0.0161834	0.00600289
Pchr2	18540001	18630000	232	0.0190926	0.0110623
Pchr2	18585001	18675000	42	0.0570188	0.0457541
Pchr2	18630001	18720000	8	0.0638672	0.0420641
Pchr2	18675001	18765000	11	0.00937297	-0.00255109
Pchr2	18720001	18810000	12	0.0248257	0.015123
Pchr2	18765001	18855000	13	0.0237192	0.0149227
Pchr2	18810001	18900000	56	0.0127597	-0.0154252
Pchr2	18855001	18945000	288	0.035573	0.0351385
Pchr2	18900001	18990000	443	0.0492282	0.0487805
Pchr2	18945001	19035000	295	0.0640242	0.0554971
Pchr2	18990001	19080000	340	0.109087	0.0931589
Pchr2	19035001	19125000	250	0.112667	0.104089
Pchr2	19080001	19170000	9	0.0505482	0.0519398
Pchr2	19125001	19215000	16	0.0214143	0.0315246
Pchr2	19170001	19260000	13	0.00943126	0.0134196
Pchr2	19215001	19305000	14	-0.0132397	-0.00426394
Pchr2	19260001	19350000	11	-0.0242365	-0.0119663
Pchr3	1	90000	179	-0.000833867	-0.00275936
Pchr3	45001	135000	14	-6.12943e-05	-0.00679472
Pchr3	90001	180000	8	-0.00359911	0.00151967
Pchr3	135001	225000	14	0.012547	0.00016252
Pchr3	180001	270000	28	0.02276	0.00752056
Pchr3	225001	315000	22	0.0127049	0.00710412
Pchr3	270001	360000	15	-0.0232326	-0.00629891
Pchr3	315001	405000	18	-0.0245549	-0.0130346
Pchr3	360001	450000	16	-0.0181615	-0.0153585
Pchr3	405001	495000	12	-0.0223298	-0.0170951
Pchr3	450001	540000	98	-0.0379483	-0.0396921
Pchr3	495001	585000	99	-0.033482	-0.0376547
Pchr3	540001	630000	249	-0.04482	-0.0460906
Pchr3	585001	675000	252	-0.0455035	-0.0459777
Pchr3	630001	720000	60	-0.00219628	-0.00470559
Pchr3	675001	765000	73	0.00859643	0.00859549
Pchr3	720001	810000	28	0.0211967	0.0270546
Pchr3	765001	855000	17	-0.00963001	-0.00417228
Pchr3	810001	900000	18	-0.0100398	-0.00496271
Pchr3	855001	945000	11	-0.0180463	-0.0174394
Pchr3	900001	990000	230	-0.0496457	-0.0487184
Pchr3	945001	1035000	342	-0.0492305	-0.048431
Pchr3	990001	1080000	127	-0.0432338	-0.0413711
Pchr3	1035001	1125000	17	0.0266544	0.0139243
Pchr3	1080001	1170000	11	0.0695963	0.0401721
Pchr3	1125001	1215000	12	0.0699606	0.0514325
Pchr3	1170001	1260000	16	0.0259892	0.0170243
Pchr3	1215001	1305000	157	-0.00231803	-0.00221289
Pchr3	1260001	1350000	242	-0.0269523	-0.0197035
Pchr3	1305001	1395000	529	-0.0451078	-0.0434874
Pchr3	1350001	1440000	469	-0.0414322	-0.0385635
Pchr3	1395001	1485000	410	-0.0271482	-0.0258451
Pchr3	1440001	1530000	666	-0.0290657	-0.0277135
Pchr3	1485001	1575000	501	-0.019262	-0.0209325
Pchr3	1530001	1620000	1025	-0.00091806	-0.00209494
Pchr3	1575001	1665000	2411	0.0273053	0.0198543
Pchr3	1620001	1710000	2533	0.0462098	0.0324666
Pchr3	1665001	1755000	994	0.0458371	0.0335438
Pchr3	1710001	1800000	109	-0.0271393	-0.0336759
Pchr3	1755001	1845000	651	-0.0457714	-0.0453673
Pchr3	1800001	1890000	1133	-0.0472498	-0.0487783
Pchr3	1845001	1935000	1316	-0.0463766	-0.0477574
Pchr3	1890001	1980000	1459	-0.0138106	-0.0246846
Pchr3	1935001	2025000	1241	0.0728678	0.0506438
Pchr3	1980001	2070000	836	0.126162	0.111915
Pchr3	2025001	2115000	287	0.131764	0.103635
Pchr3	2070001	2160000	30	0.000382235	-0.0257188
Pchr3	2115001	2205000	91	-0.00621063	-0.00747337
Pchr3	2160001	2250000	85	-0.0123264	-0.00879287
Pchr3	2205001	2295000	12	-0.0283624	-0.0292564
Pchr3	2250001	2340000	12	0.0257284	0.0258933
Pchr3	2295001	2385000	616	-0.0275186	-0.0261621
Pchr3	2340001	2430000	1651	-0.0293652	-0.028861
Pchr3	2385001	2475000	1972	-0.0314521	-0.0313792
Pchr3	2430001	2520000	1784	-0.0394088	-0.0382969
Pchr3	2475001	2565000	1830	-0.0452645	-0.043724
Pchr3	2520001	2610000	1752	-0.0373963	-0.0377829
Pchr3	2565001	2655000	2140	-0.0261698	-0.0207087
Pchr3	2610001	2700000	2341	-0.0146063	-0.00691105
Pchr3	2655001	2745000	2018	-0.0013501	0.00437243
Pchr3	2700001	2790000	1717	-0.0159728	-0.0093606
Pchr3	2745001	2835000	690	-0.0328548	-0.0304709
Pchr3	2790001	2880000	13	-0.0351271	-0.0326402
Pchr3	2835001	2925000	96	-0.0258144	-0.0242165
Pchr3	2880001	2970000	1246	0.0108504	0.0149288
Pchr3	2925001	3015000	2309	0.00197256	0.0069347
Pchr3	2970001	3060000	2224	0.0851264	0.0543301
Pchr3	3015001	3105000	1965	0.204874	0.152419
Pchr3	3060001	3150000	1455	0.231445	0.203901
Pchr3	3105001	3195000	1255	0.241472	0.240256
Pchr3	3150001	3240000	1356	0.241796	0.236397
Pchr3	3195001	3285000	1331	0.193319	0.192144
Pchr3	3240001	3330000	1133	0.15612	0.153375
Pchr3	3285001	3375000	906	0.184992	0.171536
Pchr3	3330001	3420000	742	0.206766	0.192195
Pchr3	3375001	3465000	770	0.0826471	0.0663788
Pchr3	3420001	3510000	1091	-0.0108125	-0.0122778
Pchr3	3465001	3555000	1300	-0.0297436	-0.0298911
Pchr3	3510001	3600000	1301	-0.0301791	-0.029992
Pchr3	3555001	3645000	1289	-0.0233124	-0.0227213
Pchr3	3600001	3690000	1320	-0.0234397	-0.0209151
Pchr3	3645001	3735000	1490	-0.0359904	-0.0335347
Pchr3	3690001	3780000	1223	-0.0408667	-0.0407714
Pchr3	3735001	3825000	895	-0.0399961	-0.0397602
Pchr3	3780001	3870000	1251	-0.0370908	-0.0343434
Pchr3	3825001	3915000	1364	-0.0306094	-0.0214217
Pchr3	3870001	3960000	668	-0.0214817	-0.00887041
Pchr3	3915001	4005000	49	0.00471869	0.00429634
Pchr3	3960001	4050000	61	0.0162414	0.015631
Pchr3	4005001	4095000	80	0.0388234	0.0336002
Pchr3	4050001	4140000	106	0.0706279	0.0651111
Pchr3	4095001	4185000	82	0.0651118	0.0609347
Pchr3	4140001	4230000	62	-0.0314737	-0.0351926
Pchr3	4185001	4275000	281	-0.0213603	-0.0287108
Pchr3	4230001	4320000	293	-0.0206197	-0.0262296
Pchr3	4275001	4365000	115	-0.0237734	-0.023293
Pchr3	4320001	4410000	106	-0.00191919	-0.00848739
Pchr3	4365001	4455000	400	-0.00611108	-0.00938879
Pchr3	4410001	4500000	624	-0.0173507	-0.0219599
Pchr3	4455001	4545000	633	0.00708735	-0.00235531
Pchr3	4500001	4590000	581	0.0273205	0.0229429
Pchr3	4545001	4635000	746	0.051639	0.043847
Pchr3	4590001	4680000	969	0.046174	0.0408223
Pchr3	4635001	4725000	707	0.0427574	0.037954
Pchr3	4680001	4770000	723	0.0585215	0.0568058
Pchr3	4725001	4815000	1203	0.00788442	0.00248937
Pchr3	4770001	4860000	1035	-0.03165	-0.0318975
Pchr3	4815001	4905000	933	-0.043514	-0.0405558
Pchr3	4860001	4950000	1063	-0.0478628	-0.0458168
Pchr3	4905001	4995000	898	-0.0494255	-0.0483375
Pchr3	4950001	5040000	737	-0.0456921	-0.0300758
Pchr3	4995001	5085000	863	-0.0317541	-0.0210527
Pchr3	5040001	5130000	786	-0.0328125	-0.0333636
Pchr3	5085001	5175000	404	0.048118	0.0302544
Pchr3	5130001	5220000	570	0.100127	0.0978909
Pchr3	5175001	5265000	371	0.0995686	0.0965845
Pchr3	5220001	5310000	17	-0.00177242	0.00880812
Pchr3	5265001	5355000	130	0.0375296	0.0331268
Pchr3	5310001	5400000	175	0.0356052	0.0338761
Pchr3	5355001	5445000	132	0.0285839	0.0318307
Pchr3	5400001	5490000	149	0.00182026	0.011823
Pchr3	5445001	5535000	286	-0.00237117	0.00886238
Pchr3	5490001	5580000	647	0.0315149	0.0287347
Pchr3	5535001	5625000	504	0.0415664	0.0376926
Pchr3	5580001	5670000	89	0.0386219	0.0477043
Pchr3	5625001	5715000	154	-0.0384084	-0.0307097
Pchr3	5670001	5760000	179	-0.0359986	-0.0257383
Pchr3	5715001	5805000	63	0.026023	0.0432424
Pchr3	5760001	5850000	565	0.0381755	0.037267
Pchr3	5805001	5895000	841	0.0570538	0.0588416
Pchr3	5850001	5940000	414	0.101183	0.0987775
Pchr3	5895001	5985000	125	0.0848817	0.0845538
Pchr3	5940001	6030000	15	-0.00701274	-0.00964184
Pchr3	5985001	6075000	146	0.0360997	0.0368669
Pchr3	6030001	6120000	708	0.0474154	0.0461475
Pchr3	6075001	6165000	1072	0.0360348	0.0355464
Pchr3	6120001	6210000	866	0.0143697	0.0129889
Pchr3	6165001	6255000	761	0.000211546	-0.00140555
Pchr3	6210001	6300000	613	-0.0123263	-0.011973
Pchr3	6255001	6345000	306	-0.0209334	-0.0176956
Pchr3	6300001	6390000	103	-0.00260455	0.00485876
Pchr3	6345001	6435000	20	-0.0252691	-0.00205838
Pchr3	6390001	6480000	134	0.046695	0.0576817
Pchr3	6435001	6525000	176	0.0367496	0.045827
Pchr3	6480001	6570000	157	-0.00746918	-0.00236856
Pchr3	6525001	6615000	154	-0.00700407	-0.00317293
Pchr3	6570001	6660000	109	-0.00695759	-0.0041245
Pchr3	6615001	6705000	169	-0.00218282	0.000106086
Pchr3	6660001	6750000	129	0.00479363	0.00973716
Pchr3	6705001	6795000	118	-0.00165855	-0.00292976
Pchr3	6750001	6840000	113	-0.00207157	-0.00379629
Pchr3	6795001	6885000	79	0.00435248	0.00358453
Pchr3	6840001	6930000	74	0.00149002	0.00401118
Pchr3	6885001	6975000	46	0.02127	0.031546
Pchr3	6930001	7020000	139	0.0147926	0.019923
Pchr3	6975001	7065000	122	0.015714	0.0213804
Pchr3	7020001	7110000	558	0.0245723	0.0226885
Pchr3	7065001	7155000	605	0.021953	0.0201227
Pchr3	7110001	7200000	205	0.000136186	0.00401378
Pchr3	7155001	7245000	179	-0.00161629	0.0014893
Pchr3	7200001	7290000	210	0.0353549	0.0515534
Pchr3	7245001	7335000	203	0.0455112	0.0598854
Pchr3	7290001	7380000	60	0.0250005	0.023602
Pchr3	7335001	7425000	50	0.0104451	0.0171286
Pchr3	7380001	7470000	53	0.00101383	0.0134799
Pchr3	7425001	7515000	80	0.00657718	0.0168052
Pchr3	7470001	7560000	96	0.0188165	0.0151771
Pchr3	7515001	7605000	117	-0.00332039	-0.00222474
Pchr3	7560001	7650000	106	-0.00911306	-0.00733257
Pchr3	7605001	7695000	71	-0.00486109	0.0021514
Pchr3	7650001	7740000	58	-0.0102969	-0.00129718
Pchr3	7695001	7785000	38	-0.014483	-0.00809945
Pchr3	7740001	7830000	57	0.00401855	0.0101563
Pchr3	7785001	7875000	53	0.00944916	0.0177905
Pchr3	7830001	7920000	20	0.0110516	0.0224798
Pchr3	7875001	7965000	69	-0.0094819	-0.0031056
Pchr3	7920001	8010000	103	-0.00604591	-0.00291474
Pchr3	7965001	8055000	55	-0.0011424	0.000486799
Pchr3	8010001	8100000	13	0.00938087	0.00686677
Pchr3	8055001	8145000	41	0.00208502	0.0117353
Pchr3	8100001	8190000	42	0.000724266	0.0114106
Pchr3	8145001	8235000	10	-0.00262869	0.0148744
Pchr3	8190001	8280000	46	-0.000253003	0.00182275
Pchr3	8235001	8325000	117	-0.00302318	-0.00104805
Pchr3	8280001	8370000	165	0.0007652	0.00335298
Pchr3	8325001	8415000	116	0.0051714	0.0077504
Pchr3	8370001	8460000	73	0.0037979	0.00714485
Pchr3	8415001	8505000	56	0.00650605	0.00839697
Pchr3	8460001	8550000	65	0.0215219	0.0235942
Pchr3	8505001	8595000	93	0.0122685	0.0205582
Pchr3	8550001	8640000	57	-0.007931	0.00292658
Pchr3	8595001	8685000	35	-0.0106835	-0.0115729
Pchr3	8640001	8730000	88	0.00121131	0.00332323
Pchr3	8685001	8775000	122	-0.00490229	-0.0015609
Pchr3	8730001	8820000	71	-0.0112318	-0.00905115
Pchr3	8775001	8865000	37	-0.0196419	-0.0142725
Pchr3	8820001	8910000	47	-0.010707	0.000735053
Pchr3	8865001	8955000	44	-0.00693279	0.000895047
Pchr3	8910001	9000000	25	-0.0199129	-0.0195055
Pchr3	8955001	9045000	55	-0.0126127	-0.00161755
Pchr3	9000001	9090000	119	0.00705848	0.0169069
Pchr3	9045001	9135000	73	0.0177953	0.0264097
Pchr3	9090001	9180000	46	0.0120983	0.0093916
Pchr3	9135001	9225000	71	0.0135307	0.0121447
Pchr3	9180001	9270000	33	0.0127609	0.0127698
Pchr3	9225001	9315000	16	0.00583737	-0.00174226
Pchr3	9270001	9360000	28	-0.000246761	0.00154313
Pchr3	9315001	9405000	28	-0.000879715	0.00632896
Pchr3	9360001	9450000	12	-0.0127712	-0.00171781
Pchr3	9405001	9495000	89	-0.00179017	-0.00203113
Pchr3	9450001	9540000	286	0.000583388	0.00148727
Pchr3	9495001	9585000	230	0.00366203	0.00569697
Pchr3	9540001	9630000	40	0.0203815	0.0207614
Pchr3	9585001	9675000	40	-0.0118388	-0.00190341
Pchr3	9630001	9720000	46	-0.0203426	-0.011752
Pchr3	9675001	9765000	63	-0.0162389	-0.0170111
Pchr3	9720001	9810000	48	-0.0140079	-0.0141499
Pchr3	9765001	9855000	62	0.00995426	0.0133056
Pchr3	9810001	9900000	73	0.0136496	0.0160502
Pchr3	9855001	9945000	13	0.0188181	0.0204196
Pchr3	9900001	9990000	34	-0.0213274	-0.0212979
Pchr3	9945001	10035000	110	-0.0109251	-0.0117484
Pchr3	9990001	10080000	76	-0.00628864	-0.00747624
Pchr3	10035001	10125000	42	-0.00751541	-0.00703974
Pchr3	10080001	10170000	138	-0.00173762	-0.00205752
Pchr3	10125001	10215000	260	0.00588696	0.0104237
Pchr3	10170001	10260000	257	0.008572	0.0125957
Pchr3	10215001	10305000	201	0.00148494	0.00554446
Pchr3	10260001	10350000	179	0.00123917	0.00573969
Pchr3	10305001	10395000	76	0.0017384	0.00580647
Pchr3	10350001	10440000	26	-0.00497465	-0.00666293
Pchr3	10395001	10485000	53	0.0124645	-0.00239617
Pchr3	10440001	10530000	112	0.0082677	0.00558494
Pchr3	10485001	10575000	111	-0.00342448	0.00116521
Pchr3	10530001	10620000	41	-0.0173783	-0.0128419
Pchr3	10575001	10665000	201	0.0388321	0.0324806
Pchr3	10620001	10710000	1003	-0.00877434	-0.0224439
Pchr3	10665001	10755000	2145	-0.0407981	-0.0425382
Pchr3	10710001	10800000	2144	-0.0437903	-0.0429943
Pchr3	10755001	10845000	1367	-0.0439086	-0.0426492
Pchr3	10800001	10890000	1263	-0.033995	-0.02174
Pchr3	10845001	10935000	1244	-0.0198173	-0.00137458
Pchr3	10890001	10980000	708	-0.0179176	0.00737127
Pchr3	10935001	11025000	342	0.0385084	0.0336558
Pchr3	10980001	11070000	1435	-0.0210708	-0.014635
Pchr3	11025001	11115000	2194	-0.0347572	-0.0276523
Pchr3	11070001	11160000	1642	-0.0322328	-0.0281315
Pchr3	11115001	11205000	1324	-0.016666	-0.0114729
Pchr3	11160001	11250000	980	-0.0242958	-0.0145389
Pchr3	11205001	11295000	809	-0.00169657	0.00290691
Pchr3	11250001	11340000	648	0.0302007	0.0282981
Pchr3	11295001	11385000	810	0.0235375	0.0210264
Pchr3	11340001	11430000	1472	0.0157751	0.0135017
Pchr3	11385001	11475000	1517	0.0255085	0.0240661
Pchr3	11430001	11520000	906	0.0349915	0.0356181
Pchr3	11475001	11565000	523	0.00160475	0.000229172
Pchr3	11520001	11610000	278	-0.0196177	-0.0189319
Pchr3	11565001	11655000	30	-0.0136124	0.00910285
Pchr3	11610001	11700000	19	-0.0110618	0.0232589
Pchr3	11655001	11745000	5	-0.00142272	0.0139978
Pchr3	11700001	11790000	7	0.0479436	0.055079
Pchr3	11745001	11835000	14	0.033419	0.0244639
Pchr3	11790001	11880000	17	0.0357205	0.00894603
Pchr3	11835001	11925000	78	0.0112914	0.0048317
Pchr3	11880001	11970000	76	0.00762349	0.00684137
Pchr3	11925001	12015000	8	0.066638	0.0553869
Pchr3	11970001	12060000	9	0.0921658	0.0750124
Pchr3	12015001	12105000	10	0.128506	0.101852
Pchr3	12060001	12150000	15	0.0867063	0.0592151
Pchr3	12105001	12195000	37	0.0452928	0.0410736
Pchr3	12150001	12240000	36	0.0846951	0.0661114
Pchr3	12195001	12285000	13	0.0946453	0.0959891
Pchr3	12240001	12330000	42	-0.00143454	-0.00523413
Pchr3	12285001	12375000	241	-0.00210607	-0.00370267
Pchr3	12330001	12420000	223	0.00357998	-0.00130238
Pchr3	12375001	12465000	39	0.0521151	0.0206497
Pchr3	12420001	12510000	152	0.00806401	-0.000682487
Pchr3	12465001	12555000	328	0.00893396	0.0106698
Pchr3	12510001	12600000	207	0.0237399	0.0260308
Pchr3	12555001	12645000	204	-0.0268053	-0.027785
Pchr3	12600001	12690000	194	-0.0330038	-0.0341517
Pchr3	12645001	12735000	19	0.00489229	0.0144392
Pchr3	12690001	12780000	20	-0.0158893	-0.0120068
Pchr3	12735001	12825000	8	-0.0283955	-0.0282935
Pchr3	12780001	12870000	9	-0.0129487	-0.00433068
Pchr3	12825001	12915000	26	0.0507925	0.0496344
Pchr3	12870001	12960000	29	0.0614129	0.0562836
Pchr3	12915001	13005000	13	0.0255758	0.0224779
Pchr3	12960001	13050000	12	-0.0257978	-0.0231126
Pchr3	13005001	13095000	414	-0.00891409	-0.0088973
Pchr3	13050001	13140000	860	-0.00494011	-0.00462059
Pchr3	13095001	13185000	759	0.0070162	0.00638328
Pchr3	13140001	13230000	550	0.00889075	-0.00160106
Pchr3	13185001	13275000	330	-0.0202406	-0.0225934
Pchr3	13230001	13320000	399	0.00951694	0.00679689
Pchr3	13275001	13365000	765	0.0132912	0.01135
Pchr3	13320001	13410000	787	0.0177945	0.0160477
Pchr3	13365001	13455000	757	0.0409306	0.0377305
Pchr3	13410001	13500000	619	0.0595725	0.0567835
Pchr3	13455001	13545000	443	0.0570726	0.0542762
Pchr3	13500001	13590000	586	0.0723917	0.082578
Pchr3	13545001	13635000	923	0.0169932	0.0299317
Pchr3	13590001	13680000	1096	-0.0271832	-0.0164307
Pchr3	13635001	13725000	1387	-0.0116609	-0.00165678
Pchr3	13680001	13770000	1245	-2.49922e-05	0.00681303
Pchr3	13725001	13815000	1125	-0.00450425	-0.00457982
Pchr3	13770001	13860000	1262	-0.00427923	-0.0105371
Pchr3	13815001	13905000	888	-0.00618796	-0.0138559
Pchr3	13860001	13950000	1178	-0.0302335	-0.0363111
Pchr3	13905001	13995000	1522	-0.0350693	-0.0414088
Pchr3	13950001	14040000	770	-0.0231488	-0.0367116
Pchr3	13995001	14085000	594	0.0255796	0.0327675
Pchr3	14040001	14130000	1342	0.0394567	0.0435186
Pchr3	14085001	14175000	1412	0.0464975	0.0454726
Pchr3	14130001	14220000	1491	0.00650089	0.00988204
Pchr3	14175001	14265000	1598	-0.00823765	-0.00746968
Pchr3	14220001	14310000	1424	-0.00602188	-0.00449923
Pchr3	14265001	14355000	1470	-0.00770117	-0.00612844
Pchr3	14310001	14400000	1516	-0.00202199	-0.000529537
Pchr3	14355001	14445000	1288	0.00377642	0.00498175
Pchr3	14400001	14490000	1417	0.00165743	0.00237918
Pchr3	14445001	14535000	2004	0.000735593	-0.0017463
Pchr3	14490001	14580000	1696	-0.00261802	-0.00655217
Pchr3	14535001	14625000	1443	0.0222081	0.0106105
Pchr3	14580001	14670000	1450	0.028651	0.0153927
Pchr3	14625001	14715000	1183	0.00553686	-0.00152689
Pchr3	14670001	14760000	1297	-0.0158658	-0.0124677
Pchr3	14715001	14805000	1642	-0.019991	-0.0104877
Pchr3	14760001	14850000	1895	-0.0224302	-0.014248
Pchr3	14805001	14895000	1515	-0.0230219	-0.0189253
Pchr3	14850001	14940000	672	-0.00722861	-0.00720911
Pchr3	14895001	14985000	105	-0.00705143	-0.0044758
Pchr3	14940001	15030000	13	0.00598402	0.00675327
Pchr3	14985001	15075000	28	-0.0050707	-0.00688264
Pchr3	15030001	15120000	75	0.0287655	0.0242716
Pchr3	15075001	15165000	55	0.0424368	0.0383007
Pchr3	15120001	15210000	29	0.0280811	0.0190168
Pchr3	15165001	15255000	36	0.0530318	0.026065
Pchr3	15210001	15300000	50	0.0809128	0.0396212
Pchr3	15255001	15345000	105	0.141717	0.131342
Pchr3	15300001	15390000	318	0.224929	0.223253
Pchr3	15345001	15435000	1113	0.230062	0.225883
Pchr3	15390001	15480000	1634	0.178685	0.18783
Pchr3	15435001	15525000	1457	0.0967153	0.0961616
Pchr3	15480001	15570000	1357	0.0130075	0.00868096
Pchr3	15525001	15615000	1360	-0.0210772	-0.0211526
Pchr3	15570001	15660000	1426	-0.000219821	-0.00306154
Pchr3	15615001	15705000	1601	0.000656135	0.00205017
Pchr3	15660001	15750000	1220	-0.0205936	-0.0185501
Pchr3	15705001	15795000	371	-0.0417618	-0.0425026
Pchr3	15750001	15840000	302	-0.0195991	-0.0182359
Pchr3	15795001	15885000	653	-0.0232749	-0.0224755
Pchr3	15840001	15930000	1025	-0.0396875	-0.0399156
Pchr3	15885001	15975000	1142	-0.049208	-0.0487227
Pchr3	15930001	16020000	1384	-0.0494824	-0.0490763
Pchr3	15975001	16065000	1575	-0.0467119	-0.0466522
Pchr3	16020001	16110000	1313	-0.040527	-0.0402928
Pchr3	16065001	16155000	1339	-0.0376558	-0.0372561
Pchr3	16110001	16200000	1321	-0.0397128	-0.0398433
Pchr3	16155001	16245000	1409	-0.0445062	-0.0443835
Pchr3	16200001	16290000	1175	-0.0470143	-0.0468715
Pchr3	16245001	16335000	712	-0.0478769	-0.0468388
Pchr3	16290001	16380000	732	-0.0468241	-0.0465768
Pchr3	16335001	16425000	440	-0.0455235	-0.045839
Pchr3	16380001	16470000	39	-0.0329696	-0.0292106
Pchr3	16425001	16515000	56	-0.0323281	-0.0299514
Pchr3	16470001	16560000	496	-0.0389219	-0.0381955
Pchr3	16515001	16605000	1215	-0.0458919	-0.0457585
Pchr3	16560001	16650000	879	-0.0457727	-0.0420184
Pchr3	16605001	16695000	392	-0.00880316	0.00158225
Pchr3	16650001	16740000	577	0.00988487	0.0236695
Pchr3	16695001	16785000	688	0.0509294	0.0621608
Pchr3	16740001	16830000	478	0.0759781	0.0778728
Pchr3	16785001	16875000	93	0.0950178	0.0930742
Pchr3	16830001	16920000	191	-0.000556447	0.000435275
Pchr3	16875001	16965000	986	0.00317132	0.00341486
Pchr3	16920001	17010000	1028	0.00353983	0.0036286
Pchr3	16965001	17055000	232	0.00117876	0.00232736
Pchr3	17010001	17100000	26	0.0249474	0.0269069
Pchr3	17055001	17145000	260	-0.00382192	-0.00940877
Pchr3	17100001	17190000	738	-0.0267401	-0.0350069
Pchr3	17145001	17235000	506	-0.0430408	-0.0440674
Pchr3	17190001	17280000	41	0.0125368	0.00958505
Pchr3	17235001	17325000	241	-0.0104585	-0.0107941
Pchr3	17280001	17370000	712	-0.0180089	-0.0193286
Pchr3	17325001	17415000	1096	-0.0206793	-0.0209523
Pchr3	17370001	17460000	1028	-0.0204051	-0.0205304
Pchr3	17415001	17505000	982	-0.0258222	-0.0196016
Pchr3	17460001	17550000	1104	-0.0369343	-0.0310658
Pchr3	17505001	17595000	1024	-0.0444235	-0.0443542
Pchr3	17550001	17640000	1024	-0.046806	-0.04161
Pchr3	17595001	17685000	569	-0.0479668	-0.0380673
Pchr3	17640001	17730000	14	0.0286749	0.00951313
Pchr3	17685001	17775000	12	-0.0163426	-0.00764839
Pchr3	17730001	17820000	19	-0.0405782	-0.0276109
Pchr3	17775001	17865000	24	-0.0305835	-0.0169337
Pchr3	17820001	17910000	14	0.000377463	0.00507948
Pchr3	17865001	17955000	14	0.0188996	0.0216523
Pchr3	17910001	18000000	150	-0.0463044	-0.0432724
Pchr3	17955001	18045000	622	-0.0486343	-0.0484547
Pchr3	18000001	18090000	1214	-0.0496056	-0.0495403
Pchr3	18045001	18135000	961	-0.0502537	-0.0502255
Pchr3	18090001	18180000	235	-0.0498664	-0.0497145
Pchr3	18135001	18225000	76	-0.0293119	-0.0288699
Pchr3	18180001	18270000	107	-0.027743	-0.0261761
Pchr3	18225001	18315000	43	-0.0275888	-0.0241943
Pchr3	18270001	18360000	346	-0.029932	-0.0287625
Pchr3	18315001	18405000	840	-0.0350826	-0.0341953
Pchr3	18360001	18450000	870	-0.0384392	-0.0378414
Pchr3	18405001	18495000	1005	-0.0355013	-0.0349599
Pchr3	18450001	18540000	1018	-0.0355767	-0.0349692
Pchr3	18495001	18585000	604	-0.0369211	-0.0350757
Pchr3	18540001	18630000	759	-0.0298579	-0.0298073
Pchr3	18585001	18675000	723	-0.0213483	-0.00961997
Pchr3	18630001	18720000	464	0.0303739	0.0352513
Pchr3	18675001	18765000	285	0.0281804	0.0273542
Pchr3	18720001	18810000	20	0.0550696	0.0588437
Pchr3	18765001	18855000	25	0.0537259	0.0562542
Pchr3	18810001	18900000	35	0.0469301	0.0356788
Pchr3	18855001	18945000	266	0.0307351	0.0241547
Pchr3	18900001	18990000	286	0.0134037	0.0166334
Pchr3	18945001	19035000	250	0.010786	0.0112864
Pchr3	18990001	19080000	424	0.0207978	0.0237628
Pchr3	19035001	19125000	843	-0.00571607	-0.0157385
Pchr3	19080001	19170000	1201	-0.0407144	-0.0375386
Pchr3	19125001	19215000	1342	0.0446864	0.00152019
Pchr3	19170001	19260000	984	0.0660764	0.0240698
Pchr3	19215001	19305000	433	-0.0202146	-0.0188317
Pchr3	19260001	19350000	236	7.55514e-05	-0.0127627
Pchr3	19305001	19395000	24	0.0930887	0.0534082
Pchr3	19350001	19440000	8	-0.0046575	-0.013391
Pchr3	19395001	19485000	102	0.0322834	0.0146534
Pchr3	19440001	19530000	655	0.00596901	-0.0052648
Pchr3	19485001	19575000	1184	-0.0085814	-0.0179289
Pchr3	19530001	19620000	1266	-0.0124828	-0.0182609
Pchr3	19575001	19665000	784	0.0294443	-0.0039209
Pchr3	19620001	19710000	153	0.100299	0.0261673
Pchr3	19665001	19755000	14	0.0355157	0.0257292
Pchr3	19710001	19800000	168	0.0100065	0.0114417
Pchr3	19755001	19845000	175	0.0216099	0.0150441
Pchr3	19800001	19890000	31	0.0816876	0.0511297
Pchr3	19845001	19935000	25	0.0417483	0.0263214
Pchr3	19890001	19980000	14	0.18737	0.114303
Pchr3	19935001	20025000	18	0.245996	0.15796
Pchr3	19980001	20070000	99	0.0196409	0.00939477
Pchr3	20025001	20115000	121	-0.00534873	-0.00611576
Pchr3	20070001	20160000	52	-0.00787286	-0.00976274
Pchr3	20115001	20205000	30	-0.00851954	-0.0086258
Pchr3	20160001	20250000	18	-0.0140061	-0.018001
Pchr3	20205001	20295000	14	0.0075442	-0.00359957
Pchr3	20250001	20340000	134	-0.00480571	-0.00679905
Pchr3	20295001	20385000	130	-0.00569406	-0.00658941
Pchr3	20340001	20430000	310	-0.0349345	-0.0344038
Pchr3	20385001	20475000	509	-0.0365057	-0.0357154
Pchr3	20430001	20520000	478	-0.0347862	-0.0150998
Pchr3	20475001	20565000	989	-0.0380073	-0.0255303
Pchr3	20520001	20610000	1598	-0.0419992	-0.0398621
Pchr3	20565001	20655000	1499	-0.0328715	-0.0312396
Pchr3	20610001	20700000	972	-0.0101964	-0.00739041
Pchr3	20655001	20745000	620	0.00616525	0.00600523
Pchr3	20700001	20790000	1026	-0.0121477	-0.00898213
Pchr3	20745001	20835000	957	-0.0156374	-0.0136687
Pchr3	20790001	20880000	839	-0.00334874	-0.0075262
Pchr3	20835001	20925000	1125	-0.00344023	-0.00838585
Pchr3	20880001	20970000	983	-0.00430531	-0.00954135
Pchr3	20925001	21015000	1404	-0.0166103	-0.0225945
Pchr3	20970001	21060000	1807	-0.0326152	-0.0359748
Pchr3	21015001	21105000	1027	-0.0409573	-0.0421916
Pchr3	21060001	21150000	157	-0.0436148	-0.0430443
Pchr3	21105001	21195000	128	-0.0262697	-0.0240184
Pchr3	21150001	21240000	101	-0.0185195	-0.0171129
Pchr3	21195001	21285000	44	-0.00166627	-0.00522271
Pchr3	21240001	21330000	39	0.000516635	-0.00242885
Pchr3	21285001	21375000	9	-0.0071053	0.000400942
Pchr3	21330001	21420000	296	-0.0230086	-0.0189523
Pchr3	21375001	21465000	630	-0.0192236	-0.0159794
Pchr3	21420001	21510000	840	-0.0117391	-0.00608921
Pchr3	21465001	21555000	1059	-0.00495039	0.00351089
Pchr3	21510001	21600000	1275	0.00505593	0.0119172
Pchr3	21555001	21645000	1245	0.00904241	0.0145804
Pchr3	21600001	21690000	1146	0.0045409	0.00801148
Pchr3	21645001	21735000	1153	0.00110831	0.0028005
Pchr3	21690001	21780000	1027	-0.000626562	0.000477558
Pchr3	21735001	21825000	1064	0.00590605	0.00635323
Pchr3	21780001	21870000	860	0.0153017	0.0150047
Pchr3	21825001	21915000	679	0.0309308	0.0334831
Pchr3	21870001	21960000	556	0.0186536	0.0216564
Pchr3	21915001	22005000	496	-0.0329696	-0.0330781
Pchr3	21960001	22050000	1061	-0.0333682	-0.033524
Pchr3	22005001	22095000	1373	-0.0343486	-0.0375517
Pchr3	22050001	22140000	1434	-0.0284148	-0.0283699
Pchr3	22095001	22185000	1352	-0.00903808	-0.0057265
Pchr3	22140001	22230000	1051	-0.00432816	0.000544483
Pchr3	22185001	22275000	1097	-0.0277491	-0.0230112
Pchr3	22230001	22320000	1173	-0.0356906	-0.0316419
Pchr3	22275001	22365000	1074	-0.0269882	-0.0191196
Pchr3	22320001	22410000	1011	-0.026356	-0.0217466
Pchr3	22365001	22455000	838	-0.0355538	-0.0374534
Pchr3	22410001	22500000	691	-0.0291094	-0.0316177
Pchr3	22455001	22545000	933	-0.0230154	-0.0251878
Pchr3	22500001	22590000	1113	-0.0289535	-0.0306508
Pchr3	22545001	22635000	1002	-0.0404381	-0.0368978
Pchr3	22590001	22680000	816	-0.04159	-0.0381622
Pchr3	22635001	22725000	363	-0.0399702	-0.0380612
Pchr3	22680001	22770000	19	-0.00919802	0.00023032
Pchr3	22725001	22815000	13	-0.00214213	0.00947609
Pchr3	22770001	22860000	16	0.0129792	0.0106533
Pchr3	22815001	22905000	11	-0.00558066	-0.0145761
Pchr3	22860001	22950000	12	0.00205159	-0.00773923
Pchr3	22905001	22995000	18	0.00768023	0.0188988
Pchr3	22950001	23040000	12	0.0337943	0.0476374
Pchr3	22995001	23085000	9	0.0118134	-2.27535e-05
Pchr3	23040001	23130000	15	-0.0207944	-0.0344802
Pchr3	23085001	23175000	30	0.0321933	-0.00591743
Pchr3	23130001	23220000	47	0.0168843	-0.0160267
Pchr3	23175001	23265000	27	-0.0188234	-0.0319311
Pchr3	23220001	23310000	6	0.0522618	0.0363495
Pchr3	23265001	23355000	13	0.0560667	0.0373146
Pchr3	23310001	23400000	16	0.0884168	0.0554713
Pchr3	23355001	23445000	20	0.0792635	0.0377219
Pchr3	23400001	23490000	182	0.196257	0.166314
Pchr3	23445001	23535000	848	0.169678	0.18027
Pchr3	23490001	23580000	950	0.146476	0.166047
Pchr3	23535001	23625000	324	0.086331	0.107058
Pchr3	23580001	23670000	375	0.106597	0.0889485
Pchr3	23625001	23715000	494	0.119642	0.110641
Pchr3	23670001	23760000	384	0.111989	0.0988349
Pchr3	23715001	23805000	797	0.0975717	0.111177
Pchr3	23760001	23850000	815	0.121068	0.130197
Pchr3	23805001	23895000	240	0.149447	0.150689
Pchr3	23850001	23940000	29	0.155148	0.175681
Pchr3	23895001	23985000	183	0.194599	0.186217
Pchr3	23940001	24030000	774	0.0825937	0.107747
Pchr3	23985001	24075000	1245	0.0556686	0.0729955
Pchr3	24030001	24120000	1157	0.0562939	0.0604343
Pchr3	24075001	24165000	958	0.0628592	0.0621483
Pchr3	24120001	24210000	1075	0.0568148	0.0425393
Pchr3	24165001	24255000	900	0.0287137	0.00794703
Pchr3	24210001	24300000	458	-0.0413128	-0.0406701
Pchr3	24255001	24345000	222	-0.0345677	-0.0337689
Pchr3	24300001	24390000	33	0.0249829	0.0146986
Pchr3	24345001	24435000	69	0.0291897	0.0443221
Pchr3	24390001	24480000	75	0.0559112	0.0601346
Pchr3	24435001	24525000	23	0.0466543	0.0691
Pchr3	24480001	24570000	11	0.0258468	0.0172278
Pchr3	24525001	24615000	448	-0.0230241	-0.0229652
Pchr3	24570001	24660000	878	-0.0221573	-0.0223336
Pchr3	24615001	24705000	785	-0.0214391	-0.0213802
Pchr3	24660001	24750000	648	0.00129541	0.000921485
Pchr3	24705001	24795000	818	0.0296599	0.0271219
Pchr3	24750001	24840000	839	0.0263668	0.0216926
Pchr3	24795001	24885000	676	0.00451856	-0.014542
Pchr3	24840001	24930000	986	-0.0151603	-0.0299427
Pchr3	24885001	24975000	921	-0.0146756	-0.0228065
Pchr3	24930001	25020000	468	-0.00772243	-0.00810602
Pchr3	24975001	25065000	381	-0.00264448	-0.00663248
Pchr3	25020001	25110000	585	0.00146229	0.00265368
Pchr3	25065001	25155000	927	0.0116642	0.0121262
Pchr3	25110001	25200000	1143	0.0282398	0.0282501
Pchr3	25155001	25245000	1098	0.0700631	0.0695381
Pchr3	25200001	25290000	1049	0.0955818	0.0991008
Pchr3	25245001	25335000	1060	0.0101655	0.0270544
Pchr3	25290001	25380000	743	-0.0507505	-0.0503597
Pchr3	25335001	25425000	239	-0.0472476	-0.0468561
Pchr3	25380001	25470000	99	0.00663339	0.00641178
Pchr3	25425001	25515000	532	-0.0272768	-0.0243161
Pchr3	25470001	25560000	885	-0.0213027	-0.0159271
Pchr3	25515001	25605000	924	-0.0250973	-0.0200678
Pchr3	25560001	25650000	885	-0.0175293	-0.0171386
Pchr3	25605001	25695000	999	0.0401094	0.0317037
Pchr3	25650001	25740000	1111	0.0327288	0.0230496
Pchr3	25695001	25785000	1020	0.00707659	0.00672545
Pchr3	25740001	25830000	894	0.0240588	0.0232069
Pchr3	25785001	25875000	438	0.0297736	0.0280519
Pchr3	25830001	25920000	498	0.032291	0.0340762
Pchr3	25875001	25965000	889	0.0333187	0.0345956
Pchr3	25920001	26010000	811	0.0211189	0.0207247
Pchr3	25965001	26055000	773	0.00418093	0.00419011
Pchr3	26010001	26100000	883	0.016797	0.0163735
Pchr3	26055001	26145000	734	0.0252568	0.0211012
Pchr3	26100001	26190000	257	0.0243097	0.0144813
Pchr3	26145001	26235000	8	0.0972423	0.116372
Pchr3	26190001	26280000	12	0.0515235	0.0401152
Pchr3	26235001	26325000	417	0.0528539	0.0517719
Pchr3	26280001	26370000	920	0.0491568	0.0477309
Pchr3	26325001	26415000	906	0.0177402	0.0147795
Pchr3	26370001	26460000	734	-0.0360962	-0.0349556
Pchr3	26415001	26505000	701	-0.0485743	-0.0445479
Pchr3	26460001	26550000	367	-0.0449023	-0.0392047
Pchr3	26505001	26595000	236	-0.0406414	-0.0400573
Pchr3	26550001	26640000	445	0.0370546	0.0105928
Pchr3	26595001	26685000	634	0.0688283	0.0681392
Pchr3	26640001	26730000	735	0.0661884	0.0663346
Pchr3	26685001	26775000	532	0.0665622	0.0656655
Pchr3	26730001	26820000	789	0.0594019	0.0542504
Pchr3	26775001	26865000	855	0.0330672	0.0183573
Pchr3	26820001	26910000	619	-0.0392055	-0.039827
Pchr3	26865001	26955000	781	0.129567	0.0818929
Pchr3	26910001	27000000	756	0.188574	0.176598
Pchr3	26955001	27045000	437	0.165475	0.163192
Pchr3	27000001	27090000	128	0.116946	0.112737
Pchr3	27045001	27135000	7	0.0157164	0.0286461
Pchr3	27090001	27180000	69	-0.0209845	-0.0228219
Pchr3	27135001	27225000	271	-0.0100746	-0.0171678
Pchr3	27180001	27270000	234	-0.00865757	-0.015848
Pchr3	27225001	27315000	49	-0.0267668	-0.0269624
Pchr3	27270001	27360000	159	0.00591316	0.00327499
Pchr3	27315001	27405000	359	0.0101429	0.0099246
Pchr3	27360001	27450000	476	0.0117079	0.0116243
Pchr3	27405001	27495000	328	0.00570056	0.00882646
Pchr3	27450001	27540000	74	-0.00842425	-0.0022557
Pchr4	1	90000	109	-0.0148372	-0.0172523
Pchr4	45001	135000	11	-0.0226869	-0.0249458
Pchr4	90001	180000	11	-0.0181336	-0.0158016
Pchr4	135001	225000	8	-0.0253759	-0.0219269
Pchr4	180001	270000	10	-0.0309868	-0.0313293
Pchr4	225001	315000	13	-0.0276386	-0.0115706
Pchr4	270001	360000	36	0.0246144	0.0420637
Pchr4	315001	405000	40	0.0187599	0.0276133
Pchr4	360001	450000	15	-0.00610901	-0.00704686
Pchr4	405001	495000	23	0.0556992	0.0308779
Pchr4	450001	540000	20	0.0540948	0.0275976
Pchr4	495001	585000	14	-0.01035	-0.0160615
Pchr4	540001	630000	19	-0.0246706	-0.027379
Pchr4	585001	675000	33	0.00649899	0.00870949
Pchr4	630001	720000	518	0.0175151	0.0177006
Pchr4	675001	765000	854	0.0244601	0.0237185
Pchr4	720001	810000	490	0.0216534	0.0192441
Pchr4	765001	855000	135	-0.0129933	-0.013664
Pchr4	810001	900000	19	0.0207459	0.0194197
Pchr4	855001	945000	18	0.00855811	0.0143058
Pchr4	900001	990000	13	0.00127187	-0.00044403
Pchr4	945001	1035000	41	-0.0154416	-0.0158746
Pchr4	990001	1080000	40	-0.0032054	-0.00846756
Pchr4	1035001	1125000	17	0.0330703	0.00517191
Pchr4	1080001	1170000	18	0.0352566	-0.00254522
Pchr4	1125001	1215000	16	0.00406374	-0.00308589
Pchr4	1170001	1260000	123	0.0392693	0.0340556
Pchr4	1215001	1305000	125	0.0435847	0.0365072
Pchr4	1260001	1350000	18	0.0529437	0.026419
Pchr4	1305001	1395000	12	0.0425785	0.0285591
Pchr4	1350001	1440000	19	0.0209125	0.0151405
Pchr4	1395001	1485000	250	-0.00458327	-0.00248139
Pchr4	1440001	1530000	267	-0.00372414	-0.00207696
Pchr4	1485001	1575000	36	0.0296026	0.0142536
Pchr4	1530001	1620000	8	0.107083	0.0663289
Pchr4	1575001	1665000	12	0.0509236	0.0288876
Pchr4	1620001	1710000	22	0.00993893	0.0164984
Pchr4	1665001	1755000	16	0.00927102	0.0155003
Pchr4	1710001	1800000	3	0.0319933	0.034708
Pchr4	1755001	1845000	189	-0.00862472	-0.00850541
Pchr4	1800001	1890000	195	-0.00847453	-0.00790997
Pchr4	1845001	1935000	14	0.00986716	0.0112449
Pchr4	1890001	1980000	14	-0.00216398	-0.00575482
Pchr4	1935001	2025000	57	-0.00010281	-0.00175165
Pchr4	1980001	2070000	53	0.00323521	0.000575364
Pchr4	2025001	2115000	85	0.0195806	0.00479255
Pchr4	2070001	2160000	273	0.0514112	0.0392758
Pchr4	2115001	2205000	209	0.0542377	0.0498413
Pchr4	2160001	2250000	43	0.0284548	0.014442
Pchr4	2205001	2295000	62	0.0433094	0.0289243
Pchr4	2250001	2340000	52	0.0389737	0.026446
Pchr4	2295001	2385000	37	-0.00120688	-0.0115256
Pchr4	2340001	2430000	40	0.0370269	0.0136727
Pchr4	2385001	2475000	88	0.0251527	0.0213024
Pchr4	2430001	2520000	329	-0.00650276	-0.00417256
Pchr4	2475001	2565000	1156	-0.00862349	-0.00881179
Pchr4	2520001	2610000	975	-0.00746471	-0.00719144
Pchr4	2565001	2655000	91	0.00755649	0.011187
Pchr4	2610001	2700000	114	-0.0155979	-0.0132254
Pchr4	2655001	2745000	125	-0.0151473	-0.0119893
Pchr4	2700001	2790000	69	-0.00414108	0.00145234
Pchr4	2745001	2835000	95	0.00832049	0.00870605
Pchr4	2790001	2880000	59	0.0143905	0.0131462
Pchr4	2835001	2925000	25	0.010393	0.000495675
Pchr4	2880001	2970000	232	0.0393318	0.0457285
Pchr4	2925001	3015000	498	0.0293692	0.0321401
Pchr4	2970001	3060000	313	0.0190541	0.0179911
Pchr4	3015001	3105000	178	0.0651253	0.0578779
Pchr4	3060001	3150000	765	0.0600054	0.0587349
Pchr4	3105001	3195000	1215	0.0276198	0.025752
Pchr4	3150001	3240000	774	-0.00854881	-0.00797749
Pchr4	3195001	3285000	314	-0.00665243	-0.00561739
Pchr4	3240001	3330000	167	0.0179096	0.0218917
Pchr4	3285001	3375000	684	-0.0360722	-0.0338692
Pchr4	3330001	3420000	1281	-0.0238163	-0.0265598
Pchr4	3375001	3465000	1223	-0.0129371	-0.02228
Pchr4	3420001	3510000	1532	0.156958	0.144299
Pchr4	3465001	3555000	1677	0.232702	0.226406
Pchr4	3510001	3600000	1047	0.18679	0.173914
Pchr4	3555001	3645000	879	0.0496432	0.0329133
Pchr4	3600001	3690000	881	-0.0144597	-0.0205099
Pchr4	3645001	3735000	706	0.0241754	0.00889279
Pchr4	3690001	3780000	463	0.0789927	0.0465829
Pchr4	3735001	3825000	148	0.16523	0.139954
Pchr4	3780001	3870000	772	0.0426627	0.0398989
Pchr4	3825001	3915000	1744	0.0107919	0.00959133
Pchr4	3870001	3960000	2180	-0.00168484	-0.00174756
Pchr4	3915001	4005000	1233	-0.002343	-0.00129059
Pchr4	3960001	4050000	186	-0.010607	-0.00788191
Pchr4	4005001	4095000	185	0.00700831	0.0131991
Pchr4	4050001	4140000	149	0.00764879	0.0147019
Pchr4	4095001	4185000	145	0.00940806	0.0123872
Pchr4	4140001	4230000	469	0.0185436	0.0229771
Pchr4	4185001	4275000	547	0.0160338	0.0196572
Pchr4	4230001	4320000	289	0.00450311	0.00748038
Pchr4	4275001	4365000	136	0.0159889	0.0197687
Pchr4	4320001	4410000	57	0.0377361	0.0470996
Pchr4	4365001	4455000	146	0.0071573	0.0118978
Pchr4	4410001	4500000	135	0.00822046	0.0112481
Pchr4	4455001	4545000	66	0.0239206	0.016857
Pchr4	4500001	4590000	68	0.0428953	0.0333305
Pchr4	4545001	4635000	38	0.0954462	0.0877411
Pchr4	4590001	4680000	36	0.0818618	0.071473
Pchr4	4635001	4725000	44	0.0613037	0.0405592
Pchr4	4680001	4770000	93	0.0380855	0.0193502
Pchr4	4725001	4815000	84	0.0310025	0.0189369
Pchr4	4770001	4860000	72	0.0222025	0.0213757
Pchr4	4815001	4905000	136	0.00744948	0.00360701
Pchr4	4860001	4950000	115	0.0091226	0.00242818
Pchr4	4905001	4995000	67	0.0241369	0.0192569
Pchr4	4950001	5040000	47	0.0301926	0.026369
Pchr4	4995001	5085000	75	0.0335838	0.0268175
Pchr4	5040001	5130000	106	0.0258394	0.0203464
Pchr4	5085001	5175000	66	0.0178741	0.0167156
Pchr4	5130001	5220000	238	0.0249915	0.0214413
Pchr4	5175001	5265000	305	0.019579	0.015296
Pchr4	5220001	5310000	100	0.00311634	0.00010122
Pchr4	5265001	5355000	62	0.0105503	0.000433253
Pchr4	5310001	5400000	100	0.019835	0.0163714
Pchr4	5355001	5445000	86	0.0244532	0.0258139
Pchr4	5400001	5490000	158	0.0211272	0.024129
Pchr4	5445001	5535000	301	0.0198977	0.0231134
Pchr4	5490001	5580000	399	0.011458	0.0118341
Pchr4	5535001	5625000	235	0.00382404	0.00374508
Pchr4	5580001	5670000	56	0.00343269	0.0021833
Pchr4	5625001	5715000	191	0.0200313	0.0185112
Pchr4	5670001	5760000	334	0.0184051	0.0167808
Pchr4	5715001	5805000	235	0.0149439	0.012803
Pchr4	5760001	5850000	78	0.0255632	0.0261455
Pchr4	5805001	5895000	64	0.0503651	0.04732
Pchr4	5850001	5940000	104	0.0380212	0.0344443
Pchr4	5895001	5985000	77	0.032164	0.0258927
Pchr4	5940001	6030000	25	0.00513477	0.0052464
Pchr4	5985001	6075000	45	0.0280793	0.0344104
Pchr4	6030001	6120000	94	0.01553	0.0217945
Pchr4	6075001	6165000	142	0.0129461	0.0166599
Pchr4	6120001	6210000	177	0.0140229	0.0149014
Pchr4	6165001	6255000	320	0.00898142	0.00981479
Pchr4	6210001	6300000	509	0.0141099	0.0133651
Pchr4	6255001	6345000	707	0.0194761	0.0174564
Pchr4	6300001	6390000	823	0.0185641	0.0189161
Pchr4	6345001	6435000	661	0.0206198	0.0211588
Pchr4	6390001	6480000	526	0.0265891	0.0254533
Pchr4	6435001	6525000	478	0.0233274	0.021867
Pchr4	6480001	6570000	717	0.021607	0.0201235
Pchr4	6525001	6615000	1264	0.0342847	0.0328837
Pchr4	6570001	6660000	1425	0.0506433	0.048239
Pchr4	6615001	6705000	1143	0.0585018	0.0535874
Pchr4	6660001	6750000	513	0.0539904	0.0469686
Pchr4	6705001	6795000	106	0.0253963	0.0313079
Pchr4	6750001	6840000	150	0.0184924	0.0311116
Pchr4	6795001	6885000	97	0.020517	0.0323978
Pchr4	6840001	6930000	38	0.0239956	0.033858
Pchr4	6885001	6975000	89	0.0189473	0.0244119
Pchr4	6930001	7020000	102	0.0198453	0.027275
Pchr4	6975001	7065000	138	0.0121693	0.0152116
Pchr4	7020001	7110000	129	0.009963	0.0104976
Pchr4	7065001	7155000	83	0.0202148	0.0255569
Pchr4	7110001	7200000	97	0.0343475	0.0394377
Pchr4	7155001	7245000	137	0.00999221	0.0123086
Pchr4	7200001	7290000	144	0.0104963	0.0123775
Pchr4	7245001	7335000	80	0.0459329	0.0633225
Pchr4	7290001	7380000	144	0.0395304	0.0455188
Pchr4	7335001	7425000	236	0.0269071	0.0271384
Pchr4	7380001	7470000	151	0.0189737	0.017997
Pchr4	7425001	7515000	127	0.00440739	0.00649068
Pchr4	7470001	7560000	164	0.0136243	0.0166585
Pchr4	7515001	7605000	78	0.0251821	0.027951
Pchr4	7560001	7650000	116	0.00715476	0.0112598
Pchr4	7605001	7695000	348	0.00600517	0.00924147
Pchr4	7650001	7740000	417	0.0051733	0.00780596
Pchr4	7695001	7785000	209	0.00768398	0.0111503
Pchr4	7740001	7830000	110	0.0468963	0.0424873
Pchr4	7785001	7875000	85	0.0507512	0.0474109
Pchr4	7830001	7920000	73	0.0275538	0.0226329
Pchr4	7875001	7965000	83	0.030743	0.028558
Pchr4	7920001	8010000	72	0.0212562	0.0178137
Pchr4	7965001	8055000	85	0.0128067	0.0060696
Pchr4	8010001	8100000	105	0.013699	0.0062164
Pchr4	8055001	8145000	145	0.0125411	0.00713596
Pchr4	8100001	8190000	88	0.0224714	0.0134288
Pchr4	8145001	8235000	23	0.0550825	0.030729
Pchr4	8190001	8280000	42	0.0322769	0.0284558
Pchr4	8235001	8325000	186	0.00646211	0.00632382
Pchr4	8280001	8370000	175	0.011241	0.00961265
Pchr4	8325001	8415000	29	0.122236	0.0861596
Pchr4	8370001	8460000	45	0.0742299	0.0371465
Pchr4	8415001	8505000	62	0.0422496	0.0136454
Pchr4	8460001	8550000	176	0.0186857	0.00717578
Pchr4	8505001	8595000	169	0.034829	0.0155641
Pchr4	8550001	8640000	62	0.113782	0.0685961
Pchr4	8595001	8685000	54	0.0818411	0.0473555
Pchr4	8640001	8730000	24	0.0172084	0.00546778
Pchr4	8685001	8775000	65	0.02464	0.0195197
Pchr4	8730001	8820000	83	0.0309483	0.033793
Pchr4	8775001	8865000	93	0.0174574	0.0192721
Pchr4	8820001	8910000	70	0.00574754	0.00273351
Pchr4	8865001	8955000	48	0.113941	0.119606
Pchr4	8910001	9000000	116	0.052089	0.0497925
Pchr4	8955001	9045000	177	-0.00220747	4.85165e-05
Pchr4	9000001	9090000	102	-0.00289236	-0.0015183
Pchr4	9045001	9135000	10	0.0490347	0.0354926
Pchr4	9090001	9180000	129	0.0127694	0.0124924
Pchr4	9135001	9225000	128	0.00850778	0.0103597
Pchr4	9180001	9270000	36	0.0236505	0.0284365
Pchr4	9225001	9315000	387	0.216797	0.214181
Pchr4	9270001	9360000	615	0.225622	0.224128
Pchr4	9315001	9405000	406	0.170247	0.184706
Pchr4	9360001	9450000	218	0.0841292	0.0931281
Pchr4	9405001	9495000	165	0.00757175	0.00956306
Pchr4	9450001	9540000	338	-0.00914961	-0.00858423
Pchr4	9495001	9585000	458	-0.0278163	-0.0266863
Pchr4	9540001	9630000	483	-0.0296634	-0.0280042
Pchr4	9585001	9675000	498	-0.0218237	-0.0183032
Pchr4	9630001	9720000	569	-0.0223236	-0.020969
Pchr4	9675001	9765000	658	-0.0228204	-0.0221635
Pchr4	9720001	9810000	566	-0.0172509	-0.0157527
Pchr4	9765001	9855000	419	-0.0087156	-0.00697286
Pchr4	9810001	9900000	401	0.0397381	0.026863
Pchr4	9855001	9945000	574	0.0503066	0.0499025
Pchr4	9900001	9990000	839	0.0436671	0.041072
Pchr4	9945001	10035000	976	0.0317558	0.0298667
Pchr4	9990001	10080000	881	0.0177194	0.0176452
Pchr4	10035001	10125000	750	0.00312487	0.00448635
Pchr4	10080001	10170000	771	-0.00453128	-0.00476785
Pchr4	10125001	10215000	797	-0.0137447	-0.0139122
Pchr4	10170001	10260000	803	-0.0263915	-0.0266161
Pchr4	10215001	10305000	958	-0.0331224	-0.0334813
Pchr4	10260001	10350000	680	-0.0304079	-0.0312812
Pchr4	10305001	10395000	363	-0.00274114	0.0064143
Pchr4	10350001	10440000	289	0.0215497	0.0225054
Pchr4	10395001	10485000	330	0.024853	0.02056
Pchr4	10440001	10530000	327	0.0238189	0.0252906
Pchr4	10485001	10575000	74	0.0617766	0.0488302
Pchr4	10530001	10620000	109	0.0177415	0.00693491
Pchr4	10575001	10665000	109	0.0151703	0.00478299
Pchr4	10620001	10710000	10	0.0280115	0.00280293
Pchr4	10665001	10755000	14	-0.00160821	0.0052791
Pchr4	10710001	10800000	13	0.00450234	0.0170611
Pchr4	10755001	10845000	16	0.00491639	0.00228214
Pchr4	10800001	10890000	406	-0.0194541	-0.0186559
Pchr4	10845001	10935000	874	0.0121658	0.00429895
Pchr4	10890001	10980000	895	0.0759922	0.0579442
Pchr4	10935001	11025000	601	0.0955364	0.0807631
Pchr4	10980001	11070000	298	0.0736042	0.065022
Pchr4	11025001	11115000	493	0.0387406	0.0298
Pchr4	11070001	11160000	864	-0.00539459	-0.00565654
Pchr4	11115001	11205000	831	-0.0183191	-0.0162951
Pchr4	11160001	11250000	438	-0.0125595	-0.0141636
Pchr4	11205001	11295000	244	-0.0249708	-0.0304827
Pchr4	11250001	11340000	468	-0.035973	-0.0386117
Pchr4	11295001	11385000	318	-0.0250647	-0.0344927
Pchr4	11340001	11430000	27	0.0603514	0.0500167
Pchr4	11385001	11475000	27	0.0574354	0.0449611
Pchr4	11430001	11520000	10	0.0996842	0.0591712
Pchr4	11475001	11565000	16	0.0807	0.0462864
Pchr4	11520001	11610000	343	0.0214832	0.0228609
Pchr4	11565001	11655000	404	0.017866	0.0197657
Pchr4	11610001	11700000	76	0.0156515	0.0131897
Pchr4	11655001	11745000	264	0.00672464	0.00711823
Pchr4	11700001	11790000	454	0.00314401	0.00270984
Pchr4	11745001	11835000	198	-0.000691036	-0.00146943
Pchr4	11790001	11880000	12	-0.0116544	2.07761e-05
Pchr4	11835001	11925000	18	0.018743	0.0286214
Pchr4	11880001	11970000	17	0.0673975	0.06577
Pchr4	11925001	12015000	29	0.0157179	0.0244789
Pchr4	11970001	12060000	25	-0.00116982	0.00730366
Pchr4	12015001	12105000	25	-0.0144121	-0.0170725
Pchr4	12060001	12150000	28	-0.00317061	-0.0109258
Pchr4	12105001	12195000	131	0.0151168	0.0119219
Pchr4	12150001	12240000	146	0.0298876	0.0186929
Pchr4	12195001	12285000	27	0.100052	0.061418
Pchr4	12240001	12330000	10	0.0462081	0.0307872
Pchr4	12285001	12375000	11	0.0873348	0.0456906
Pchr4	12330001	12420000	15	0.0618016	0.0381035
Pchr4	12375001	12465000	18	0.1017	0.0718468
Pchr4	12420001	12510000	10	0.146893	0.11813
Pchr4	12465001	12555000	33	0.0121297	-0.00811531
Pchr4	12510001	12600000	36	0.100537	0.0145652
Pchr4	12555001	12645000	8	0.18623	0.123876
Pchr4	12600001	12690000	244	0.000997669	-0.0121843
Pchr4	12645001	12735000	241	-0.00145162	-0.0135019
Pchr4	12690001	12780000	9	0.00287317	-0.0144005
Pchr4	12735001	12825000	68	0.0309095	0.0317585
Pchr4	12780001	12870000	415	0.0242093	0.0229895
Pchr4	12825001	12915000	855	0.291619	0.209129
Pchr4	12870001	12960000	1113	0.330284	0.291986
Pchr4	12915001	13005000	777	0.2765	0.202861
Pchr4	12960001	13050000	166	0.0254816	0.0249635
Pchr4	13005001	13095000	10	0.116465	0.0700199
Pchr4	13050001	13140000	583	0.0972143	0.0865821
Pchr4	13095001	13185000	1225	0.106145	0.0999613
Pchr4	13140001	13230000	893	0.111158	0.106185
Pchr4	13185001	13275000	774	0.199912	0.107646
Pchr4	13230001	13320000	1015	0.375542	0.261847
Pchr4	13275001	13365000	1288	0.347984	0.315162
Pchr4	13320001	13410000	1217	0.274787	0.247833
Pchr4	13365001	13455000	1034	0.240953	0.230627
Pchr4	13410001	13500000	993	0.223289	0.216964
Pchr4	13455001	13545000	428	0.209418	0.192477
Pchr4	13500001	13590000	122	0.0683859	0.0457782
Pchr4	13545001	13635000	274	0.209663	0.167078
Pchr4	13590001	13680000	222	0.21763	0.203528
Pchr4	13635001	13725000	17	0.0499357	0.0140256
Pchr4	13680001	13770000	57	0.284645	0.190182
Pchr4	13725001	13815000	745	0.325199	0.315024
Pchr4	13770001	13860000	1536	0.341293	0.327729
Pchr4	13815001	13905000	1612	0.355765	0.341826
Pchr4	13860001	13950000	1325	0.32018	0.305731
Pchr4	13905001	13995000	1459	0.25541	0.252155
Pchr4	13950001	14040000	1583	0.206859	0.147973
Pchr4	13995001	14085000	1298	0.00862802	0.00499773
Pchr4	14040001	14130000	1321	-0.0222832	-0.0124997
Pchr4	14085001	14175000	1180	-0.0321355	-0.0233124
Pchr4	14130001	14220000	963	-0.0114753	-0.00347678
Pchr4	14175001	14265000	791	0.0163637	0.0174986
Pchr4	14220001	14310000	392	0.0548092	0.0406311
Pchr4	14265001	14355000	119	0.0334462	0.0275994
Pchr4	14310001	14400000	36	0.0289359	0.0122117
Pchr4	14355001	14445000	27	0.00312418	0.00042636
Pchr4	14400001	14490000	30	0.0162554	0.00983339
Pchr4	14445001	14535000	16	0.0355454	0.0329367
Pchr4	14490001	14580000	35	0.0118799	0.0114331
Pchr4	14535001	14625000	31	0.0363097	0.0145337
Pchr4	14580001	14670000	16	0.0738427	0.0468084
Pchr4	14625001	14715000	23	0.0397898	0.0268168
Pchr4	14670001	14760000	282	-0.0441493	-0.0420718
Pchr4	14715001	14805000	307	-0.0427967	-0.0401134
Pchr4	14760001	14850000	205	-0.0137797	-0.0224212
Pchr4	14805001	14895000	519	-0.00264917	-0.00776128
Pchr4	14850001	14940000	366	0.000707705	0.00112587
Pchr4	14895001	14985000	46	0.0231889	0.0199991
Pchr4	14940001	15030000	30	0.0217286	0.0262349
Pchr4	14985001	15075000	14	0.0594692	0.0499421
Pchr4	15030001	15120000	27	0.103149	0.0714414
Pchr4	15075001	15165000	23	0.134999	0.0838443
Pchr4	15120001	15210000	19	0.0831438	0.0581014
Pchr4	15165001	15255000	19	0.0348657	0.0159961
Pchr4	15210001	15300000	15	-0.0108643	-0.0114893
Pchr4	15255001	15345000	16	-0.0184652	-0.0120966
Pchr4	15300001	15390000	109	-0.00122602	-0.00242829
Pchr4	15345001	15435000	103	0.00445708	-0.00116978
Pchr4	15390001	15480000	50	0.062181	0.0332337
Pchr4	15435001	15525000	399	0.0701657	0.0503924
Pchr4	15480001	15570000	1271	0.0368996	0.0273259
Pchr4	15525001	15615000	1655	0.0176393	0.0176021
Pchr4	15570001	15660000	1232	0.0186871	0.0176156
Pchr4	15615001	15705000	661	0.0199204	0.017949
Pchr4	15660001	15750000	179	0.015686	0.016679
Pchr4	15705001	15795000	46	-0.000975921	-0.00496139
Pchr4	15750001	15840000	47	-0.00311133	-0.0063599
Pchr4	15795001	15885000	29	0.0103407	0.00492263
Pchr4	15840001	15930000	16	0.0310421	0.018468
Pchr4	15885001	15975000	5	0.0815197	0.0369629
Pchr4	15930001	16020000	72	0.0208215	0.00914353
Pchr4	15975001	16065000	498	0.00583696	0.00146337
Pchr4	16020001	16110000	1306	0.00417558	5.57264e-05
Pchr4	16065001	16155000	1337	0.0107323	0.00146854
Pchr4	16110001	16200000	469	0.0253481	0.00494548
Pchr4	16155001	16245000	297	0.0221895	0.0185665
Pchr4	16200001	16290000	445	0.0120109	0.0138461
Pchr4	16245001	16335000	517	0.0435872	0.0364363
Pchr4	16290001	16380000	631	0.0462994	0.0428852
Pchr4	16335001	16425000	710	-0.00274745	-0.00256043
Pchr4	16380001	16470000	451	-0.0249132	-0.0232919
Pchr4	16425001	16515000	18	0.0221134	0.0209862
Pchr4	16470001	16560000	11	0.0143287	0.00860151
Pchr4	16515001	16605000	14	0.0417416	0.0173822
Pchr4	16560001	16650000	23	0.0161	-0.00388349
Pchr4	16605001	16695000	23	-0.0140441	-0.0173014
Pchr4	16650001	16740000	22	0.0208027	0.015014
Pchr4	16695001	16785000	34	0.0355196	0.0313471
Pchr4	16740001	16830000	62	0.026281	0.0268595
Pchr4	16785001	16875000	94	0.0227986	0.0227472
Pchr4	16830001	16920000	467	0.032814	0.0316712
Pchr4	16875001	16965000	966	0.00855601	0.00817473
Pchr4	16920001	17010000	883	0.00793963	0.0105627
Pchr4	16965001	17055000	343	0.0482596	0.0444673
Pchr4	17010001	17100000	39	0.0261198	0.013491
Pchr4	17055001	17145000	39	0.0855091	0.0642296
Pchr4	17100001	17190000	35	0.102266	0.0703616
Pchr4	17145001	17235000	28	0.051986	0.0353168
Pchr4	17190001	17280000	104	0.0305767	0.0255116
Pchr4	17235001	17325000	129	0.0204711	0.0164398
Pchr4	17280001	17370000	38	0.0162421	0.0114489
Pchr4	17325001	17415000	61	0.0292681	0.0298458
Pchr4	17370001	17460000	62	0.0320903	0.0303026
Pchr4	17415001	17505000	25	0.100133	0.0807842
Pchr4	17460001	17550000	22	0.102126	0.0828106
Pchr4	17505001	17595000	14	0.138027	0.088061
Pchr4	17550001	17640000	18	0.139722	0.105769
Pchr4	17595001	17685000	19	0.0828766	0.065033
Pchr4	17640001	17730000	15	0.0599929	0.0434685
Pchr4	17685001	17775000	732	0.0489072	0.0474784
Pchr4	17730001	17820000	1339	0.139408	0.125376
Pchr4	17775001	17865000	1443	0.211917	0.203119
Pchr4	17820001	17910000	840	0.191728	0.191735
Pchr4	17865001	17955000	11	0.145345	0.132366
Pchr4	17910001	18000000	5	0.152677	0.118156
Pchr4	17955001	18045000	626	-0.0269534	-0.0186935
Pchr4	18000001	18090000	1157	-0.0318118	-0.0284968
Pchr4	18045001	18135000	959	0.126569	0.0547467
Pchr4	18090001	18180000	732	0.246721	0.194213
Pchr4	18135001	18225000	369	0.243037	0.210256
Pchr4	18180001	18270000	500	0.0948825	0.0578613
Pchr4	18225001	18315000	1030	0.14605	0.109598
Pchr4	18270001	18360000	811	0.166115	0.144783
Pchr4	18315001	18405000	913	0.177573	0.150964
Pchr4	18360001	18450000	1298	0.159363	0.140074
Pchr4	18405001	18495000	1083	0.138218	0.127592
Pchr4	18450001	18540000	991	0.147364	0.142439
Pchr4	18495001	18585000	862	0.128227	0.108942
Pchr4	18540001	18630000	542	0.0700159	0.0438418
Pchr4	18585001	18675000	493	0.0115623	0.0101352
Pchr4	18630001	18720000	394	0.014966	0.0132276
Pchr4	18675001	18765000	103	0.0428962	0.0254399
Pchr4	18720001	18810000	14	0.170563	0.0873944
Pchr4	18765001	18855000	42	0.0766101	0.0331803
Pchr4	18810001	18900000	50	0.0593899	0.0291172
Pchr4	18855001	18945000	38	0.0170875	0.0106675
Pchr4	18900001	18990000	29	0.0102901	0.00316982
Pchr4	18945001	19035000	40	0.0013231	-0.00649769
Pchr4	18990001	19080000	54	0.0260575	0.00995004
Pchr4	19035001	19125000	26	0.0550736	0.0383689
Pchr4	19080001	19170000	14	-0.0192641	-0.0143113
Pchr4	19125001	19215000	16	-0.000848956	0.00101314
Pchr4	19170001	19260000	24	0.00147123	0.00314113
Pchr4	19215001	19305000	20	0.0218602	0.0168878
Pchr4	19260001	19350000	12	0.0310717	0.0243632
Pchr4	19305001	19395000	16	-0.0250679	-0.0227794
Pchr4	19350001	19440000	23	-0.00123028	0.00549788
[truncated: 4,334 more rows]

## Sheet: Table S10.
Table S10. List of the genes identified at the significant divergent genomic regions between high-sesamin and low-sesamin content sesame accessions..
Gene ID	KEGG ID	GO ID			Annotation
SINPZ0100345.1 [mRNA] [translate_table: standard]	-	-	-	-	-
SINPZ0100346.1 [mRNA] [translate_table: standard]	KOG1187	GO:0006468(protein phosphorylation)	-	GO:0004672(protein kinase activity),GO:0005524(ATP binding)	Glycerophosphodiester phosphodiesterase protein kinase domain-containing GDPDL2 OS=Arabidopsis thaliana GN=GDPDL2 PE=1 SV=1
SINPZ0100347.1 [mRNA] [translate_table: standard]	-	-	-	-	-
SINPZ0100348.1 [mRNA] [translate_table: standard]	KOG0887	GO:0006412(translation)	GO:0005840(ribosome)	GO:0003735(structural constituent of ribosome)	60S ribosomal protein L35a-3 OS=Arabidopsis thaliana GN=RPL35AC PE=3 SV=1
SINPZ0100349.1 [mRNA] [translate_table: standard]	-	-	-	-	-
SINPZ0100350.1 [mRNA] [translate_table: standard]	KOG0156	GO:0055114(oxidation-reduction process)	-	GO:0005506(iron ion binding),GO:0016705(oxidoreductase activity, acting on paired donors, with incorporation or reduction of molecular oxygen),GO:0020037(heme binding)	Flavonoid 3',5'-hydroxylase OS=Campanula medium GN=CYP75A6 PE=2 SV=1
SINPZ0100351.1 [mRNA] [translate_table: standard]	KOG0156	GO:0055114(oxidation-reduction process)	-	GO:0005506(iron ion binding),GO:0016705(oxidoreductase activity, acting on paired donors, with incorporation or reduction of molecular oxygen),GO:0020037(heme binding)	Cytochrome P450 76C4 OS=Arabidopsis thaliana GN=CYP76C4 PE=3 SV=1
SINPZ0100489.1 [mRNA] [translate_table: standard]	KOG0813	-	-	-	Probable hydroxyacylglutathione hydrolase 2, chloroplastic OS=Arabidopsis thaliana GN=GLX2-4 PE=2 SV=1
SINPZ0100490.1 [mRNA] [translate_table: standard]	KOG1384	-	-	-	Adenylate isopentenyltransferase 5, chloroplastic OS=Arabidopsis thaliana GN=IPT5 PE=1 SV=2
SINPZ0100538.1 [mRNA] [translate_table: standard]	-	-	-	-	-
SINPZ0100539.1 [mRNA] [translate_table: standard]	-	-	-	-	-
SINPZ0100540.1 [mRNA] [translate_table: standard]	-	-	-	-	-
SINPZ0100553.1 [mRNA] [translate_table: standard]	-	-	-	-	-
SINPZ0100554.1 [mRNA] [translate_table: standard]	-	-	-	-	-
SINPZ0100599.1 [mRNA] [translate_table: standard]	-	-	-	-	-
SINPZ0100600.1 [mRNA] [translate_table: standard]	-	-	-	-	-
SINPZ0100622.1 [mRNA] [translate_table: standard]	-	-	-	-	-
SINPZ0100627.1 [mRNA] [translate_table: standard]	KOG1075	-	-	-	-
SINPZ0100628.1 [mRNA] [translate_table: standard]	-	-	-	-	-
SINPZ0100629.1 [mRNA] [translate_table: standard]	-	-	-	-	-
SINPZ0100630.1 [mRNA] [translate_table: standard]	-	-	-	-	Protein STAY-GREEN, chloroplastic OS=Pisum sativum GN=SGR PE=2 SV=1
SINPZ0100631.1 [mRNA] [translate_table: standard]	KOG0017	-	-	-	Retrovirus-related Pol polyprotein from transposon TNT 1-94 OS=Nicotiana tabacum PE=2 SV=1
SINPZ0100632.1 [mRNA] [translate_table: standard]	-	-	-	-	-
SINPZ0100633.1 [mRNA] [translate_table: standard]	-	-	-	-	-
SINPZ0100634.1 [mRNA] [translate_table: standard]	KOG0305	-	-	GO:0005515(protein binding)	Protein FIZZY-RELATED 2 OS=Arabidopsis thaliana GN=FZR2 PE=1 SV=1
SINPZ0100635.1 [mRNA] [translate_table: standard]	-	-	-	GO:0008270(zinc ion binding)	-
SINPZ0100636.1 [mRNA] [translate_table: standard]	-	-	-	-	-
SINPZ0100637.1 [mRNA] [translate_table: standard]	-	-	-	-	-
SINPZ0100638.1 [mRNA] [translate_table: standard]	KOG0014	GO:0006355(regulation of transcription, DNA-templated)	GO:0005634(nucleus)	GO:0003700(DNA-binding transcription factor activity),GO:0003677(DNA binding),GO:0046983(protein dimerization activity)	Agamous-like MADS-box protein AGL19 OS=Arabidopsis thaliana GN=AGL19 PE=1 SV=1
SINPZ0101204.1 [mRNA] [translate_table: standard]	KOG0894	-	-	-	Ubiquitin-conjugating enzyme E2 34 OS=Arabidopsis thaliana GN=UBC34 PE=2 SV=1
SINPZ0101205.1 [mRNA] [translate_table: standard]	KOG3131	-	-	-	Protein SENSITIVITY TO RED LIGHT REDUCED 1 OS=Arabidopsis thaliana GN=SRR1 PE=2 SV=2
SINPZ0101206.1 [mRNA] [translate_table: standard]	KOG1075	-	-	-	LINE-1 reverse transcriptase homolog OS=Nycticebus coucang PE=3 SV=1
SINPZ0101207.1 [mRNA] [translate_table: standard]	-	GO:0042545(cell wall modification)	-	GO:0030599(pectinesterase activity),GO:0004857(enzyme inhibitor activity)	Pectinesterase 1 OS=Arabidopsis thaliana GN=PME1 PE=1 SV=1
SINPZ0101208.1 [mRNA] [translate_table: standard]	KOG0258	GO:0009058(biosynthetic process)	-	GO:0030170(pyridoxal phosphate binding)	Alanine aminotransferase 2, mitochondrial OS=Arabidopsis thaliana GN=ALAAT2 PE=2 SV=1
SINPZ0101209.1 [mRNA] [translate_table: standard]	KOG0176	GO:0051603(proteolysis involved in cellular protein catabolic process),GO:0006511(ubiquitin-dependent protein catabolic process)	GO:0005839(proteasome core complex),GO:0019773(proteasome core complex, alpha-subunit complex)	GO:0004298(threonine-type endopeptidase activity),GO:0004175(endopeptidase activity)	Proteasome subunit alpha type-5 OS=Glycine max GN=PAE1 PE=2 SV=1
SINPZ0101210.1 [mRNA] [translate_table: standard]	KOG0230	GO:0046488(phosphatidylinositol metabolic process)	-	GO:0005524(ATP binding),GO:0016307(phosphatidylinositol phosphate kinase activity),GO:0046872(metal ion binding)	1-phosphatidylinositol-3-phosphate 5-kinase FAB1B OS=Arabidopsis thaliana GN=FAB1B PE=2 SV=1
SINPZ0101211.1 [mRNA] [translate_table: standard]	-	-	-	-	Protein LURP-one-related 11 OS=Arabidopsis thaliana GN=At3g14260 PE=2 SV=1
SINPZ0101212.1 [mRNA] [translate_table: standard]	KOG1466	GO:0044237(cellular metabolic process)	-	-	Translation initiation factor eIF-2B subunit alpha OS=Dictyostelium discoideum GN=eif2b1 PE=3 SV=1
SINPZ0101213.1 [mRNA] [translate_table: standard]	-	-	-	-	-
SINPZ0101214.1 [mRNA] [translate_table: standard]	-	GO:0006355(regulation of transcription, DNA-templated)	-	GO:0003700(DNA-binding transcription factor activity)	Ethylene-responsive transcription factor RAP2-12 OS=Arabidopsis thaliana GN=RAP2-12 PE=1 SV=1
SINPZ0101215.1 [mRNA] [translate_table: standard]	KOG0714	-	-	-	DnaJ homolog subfamily B member 3 OS=Mus musculus GN=Dnajb3 PE=2 SV=1
SINPZ0101216.1 [mRNA] [translate_table: standard]	-	-	-	-	-
SINPZ0101311.1 [mRNA] [translate_table: standard]	-	-	-	GO:0003824(catalytic activity)	Probable inactive nicotinamidase At3g16190 OS=Arabidopsis thaliana GN=At3g16190 PE=2 SV=1
SINPZ0101312.1 [mRNA] [translate_table: standard]	-	-	-	GO:0003824(catalytic activity)	Probable inactive nicotinamidase At3g16190 OS=Arabidopsis thaliana GN=At3g16190 PE=2 SV=1
SINPZ0101313.1 [mRNA] [translate_table: standard]	KOG4673	-	-	-	Golgin candidate 5 OS=Arabidopsis thaliana GN=GC5 PE=1 SV=1
SINPZ0101314.1 [mRNA] [translate_table: standard]	-	-	-	-	Protein CURVATURE THYLAKOID 1C, chloroplastic OS=Arabidopsis thaliana GN=CURT1C PE=1 SV=1
SINPZ0101315.1 [mRNA] [translate_table: standard]	-	GO:0015979(photosynthesis)	GO:0009522(photosystem I),GO:0009538(photosystem I reaction center)	-	Photosystem I reaction center subunit VI, chloroplastic OS=Spinacia oleracea GN=PSAH PE=1 SV=1
SINPZ0101316.1 [mRNA] [translate_table: standard]	-	-	-	GO:0005089(Rho guanyl-nucleotide exchange factor activity)	Rop guanine nucleotide exchange factor 12 OS=Arabidopsis thaliana GN=ROPGEF12 PE=1 SV=1
SINPZ0101317.1 [mRNA] [translate_table: standard]	KOG0069	GO:0055114(oxidation-reduction process)	-	GO:0051287(NAD binding),GO:0016616(oxidoreductase activity, acting on the CH-OH group of donors, NAD or NADP as acceptor)	Hydroxyphenylpyruvate reductase OS=Plectranthus scutellarioides GN=HPPR PE=1 SV=2
SINPZ0101318.1 [mRNA] [translate_table: standard]	KOG3430	GO:0007017(microtubule-based process)	GO:0030286(dynein complex)	-	Dynein light chain 1, cytoplasmic OS=Rattus norvegicus GN=Dynll1 PE=1 SV=1
SINPZ0101319.1 [mRNA] [translate_table: standard]	-	-	-	-	-
SINPZ0101320.1 [mRNA] [translate_table: standard]	KOG3475	GO:0006412(translation)	GO:0005840(ribosome)	GO:0003735(structural constituent of ribosome)	60S ribosomal protein L37-1 OS=Arabidopsis thaliana GN=RPL37A PE=3 SV=1
SINPZ0101321.1 [mRNA] [translate_table: standard]	-	-	-	-	-
SINPZ0101322.1 [mRNA] [translate_table: standard]	KOG1606	-	-	-	Pyridoxal 5'-phosphate synthase-like subunit PDX1.2 OS=Arabidopsis thaliana GN=PDX12 PE=1 SV=1
SINPZ0101323.1 [mRNA] [translate_table: standard]	KOG1840	-	-	-	Kinesin light chain 3 OS=Homo sapiens GN=KLC3 PE=1 SV=2
SINPZ0101324.1 [mRNA] [translate_table: standard]	KOG0246	GO:0007018(microtubule-based movement)	-	GO:0003777(microtubule motor activity),GO:0005524(ATP binding),GO:0008017(microtubule binding)	Kinesin-13A OS=Arabidopsis thaliana GN=KINESIN-13A PE=1 SV=1
SINPZ0101325.1 [mRNA] [translate_table: standard]	KOG0762	-	-	-	Mitochondrial arginine transporter BAC2 OS=Arabidopsis thaliana GN=BAC2 PE=1 SV=1
SINPZ0101326.1 [mRNA] [translate_table: standard]	KOG4766	-	-	-	-
SINPZ0101327.1 [mRNA] [translate_table: standard]	-	-	-	-	-
SINPZ0101328.1 [mRNA] [translate_table: standard]	-	-	-	-	-
SINPZ0101329.1 [mRNA] [translate_table: standard]	-	-	-	-	-
SINPZ0101497.1 [mRNA] [translate_table: standard]	KOG2426	GO:0006071(glycerol metabolic process)	-	GO:0004371(glycerone kinase activity)	Putative 3,4-dihydroxy-2-butanone kinase OS=Solanum lycopersicum GN=DHBK PE=2 SV=1
SINPZ0101498.1 [mRNA] [translate_table: standard]	KOG1455	-	-	-	Monoglyceride lipase OS=Homo sapiens GN=MGLL PE=1 SV=2
SINPZ0101499.1 [mRNA] [translate_table: standard]	KOG2679	-	-	GO:0016787(hydrolase activity)	Purple acid phosphatase 17 OS=Arabidopsis thaliana GN=PAP17 PE=2 SV=1
SINPZ0101500.1 [mRNA] [translate_table: standard]	KOG2424	GO:0006397(mRNA processing)	GO:0005634(nucleus)	GO:0004721(phosphoprotein phosphatase activity)	RNA polymerase II subunit A C-terminal domain phosphatase SSU72 OS=Danio rerio GN=ssu72 PE=2 SV=1
SINPZ0101501.1 [mRNA] [translate_table: standard]	KOG2051	-	-	GO:0003723(RNA binding),GO:0005515(protein binding)	Regulator of nonsense transcripts UPF2 OS=Arabidopsis thaliana GN=UPF2 PE=2 SV=1
SINPZ0101502.1 [mRNA] [translate_table: standard]	-	-	-	-	-
SINPZ0101503.1 [mRNA] [translate_table: standard]	KOG0498	GO:0006811(ion transport),GO:0055085(transmembrane transport)	GO:0016020(membrane)	GO:0005216(ion channel activity)	Potassium channel SKOR OS=Arabidopsis thaliana GN=SKOR PE=1 SV=1
SINPZ0101504.1 [mRNA] [translate_table: standard]	KOG0581	GO:0006468(protein phosphorylation)	-	GO:0004672(protein kinase activity),GO:0005524(ATP binding)	Mitogen-activated protein kinase kinase 9 OS=Arabidopsis thaliana GN=MKK9 PE=1 SV=1
SINPZ0101505.1 [mRNA] [translate_table: standard]	KOG1799	GO:0055114(oxidation-reduction process)	GO:0005737(cytoplasm)	GO:0016627(oxidoreductase activity, acting on the CH-CH group of donors)	Dihydropyrimidine dehydrogenase (NADP(+)), chloroplastic OS=Arabidopsis thaliana GN=PYD1 PE=1 SV=1
SINPZ0101506.1 [mRNA] [translate_table: standard]	KOG0773	-	GO:0005634(nucleus)	GO:0003677(DNA binding)	Homeobox protein knotted-1-like 1 OS=Arabidopsis thaliana GN=KNAT1 PE=1 SV=1
SINPZ0101507.1 [mRNA] [translate_table: standard]	KOG1952	GO:0006355(regulation of transcription, DNA-templated)	GO:0005634(nucleus)	GO:0003700(DNA-binding transcription factor activity),GO:0008270(zinc ion binding)	NF-X1-type zinc finger protein NFXL1 OS=Arabidopsis thaliana GN=NFXL1 PE=2 SV=1
SINPZ0101508.1 [mRNA] [translate_table: standard]	KOG1984	GO:0006886(intracellular protein transport),GO:0006888(ER to Golgi vesicle-mediated transport)	GO:0030127(COPII vesicle coat)	GO:0008270(zinc ion binding)	Protein transport protein Sec24-like At4g32640 OS=Arabidopsis thaliana GN=At4g32640 PE=2 SV=3
SINPZ0101660.1 [mRNA] [translate_table: standard]	-	-	GO:0005634(nucleus)	-	Protein ETHYLENE INSENSITIVE 3 OS=Arabidopsis thaliana GN=EIN3 PE=1 SV=1
SINPZ0101661.1 [mRNA] [translate_table: standard]	-	GO:0042545(cell wall modification)	-	GO:0004857(enzyme inhibitor activity),GO:0030599(pectinesterase activity)	Probable pectinesterase/pectinesterase inhibitor 47 OS=Arabidopsis thaliana GN=PME47 PE=2 SV=1
SINPZ0101662.1 [mRNA] [translate_table: standard]	-	GO:0006355(regulation of transcription, DNA-templated)	-	GO:0003677(DNA binding)	NAC transcription factor 29 OS=Arabidopsis thaliana GN=NAC029 PE=2 SV=1
SINPZ0101663.1 [mRNA] [translate_table: standard]	-	-	-	GO:0003677(DNA binding)	Putative B3 domain-containing protein At5g66980 OS=Arabidopsis thaliana GN=At5g66980 PE=3 SV=1
SINPZ0101664.1 [mRNA] [translate_table: standard]	KOG2687	-	-	-	Protein SAD1/UNC-84 domain protein 1 OS=Arabidopsis thaliana GN=SUN1 PE=1 SV=1
SINPZ0101665.1 [mRNA] [translate_table: standard]	KOG2615	GO:0055085(transmembrane transport)	GO:0016021(integral component of membrane)	-	Protein ZINC INDUCED FACILITATOR-LIKE 1 OS=Arabidopsis thaliana GN=ZIFL1 PE=2 SV=1
SINPZ0101666.1 [mRNA] [translate_table: standard]	KOG1410	GO:0006886(intracellular protein transport)	-	GO:0008536(Ran GTPase binding)	Exportin-7 OS=Gallus gallus GN=XPO7 PE=2 SV=1
SINPZ0101667.1 [mRNA] [translate_table: standard]	KOG0048	-	-	-	Transcription factor GAMYB OS=Oryza sativa subsp. japonica GN=GAM1 PE=2 SV=1
SINPZ0101668.1 [mRNA] [translate_table: standard]	-	-	-	-	-
SINPZ0101669.1 [mRNA] [translate_table: standard]	-	-	-	-	Zinc finger protein 3 OS=Arabidopsis thaliana GN=ZFP3 PE=2 SV=1
SINPZ0101670.1 [mRNA] [translate_table: standard]	KOG1659	-	-	-	Dr1-associated corepressor OS=Rattus norvegicus GN=Drap1 PE=2 SV=1
SINPZ0101671.1 [mRNA] [translate_table: standard]	KOG4302	-	-	-	65-kDa microtubule-associated protein 5 OS=Arabidopsis thaliana GN=MAP65-5 PE=1 SV=2
SINPZ0101672.1 [mRNA] [translate_table: standard]	-	-	GO:0016020(membrane),GO:0016021(integral component of membrane)	-	WAT1-related protein At5g07050 OS=Arabidopsis thaliana GN=At5g07050 PE=2 SV=1
SINPZ0101673.1 [mRNA] [translate_table: standard]	KOG4585	-	-	-	-
SINPZ0101674.1 [mRNA] [translate_table: standard]	KOG1515	-	-	GO:0016787(hydrolase activity)	Probable carboxylesterase 17 OS=Arabidopsis thaliana GN=CXE17 PE=2 SV=1
SINPZ0101675.1 [mRNA] [translate_table: standard]	KOG0215	GO:0006351(transcription, DNA-templated)	-	GO:0003677(DNA binding),GO:0003899(DNA-directed 5'-3' RNA polymerase activity)	DNA-directed RNA polymerase III subunit 2 OS=Arabidopsis thaliana GN=NRPC2 PE=2 SV=1
SINPZ0101676.1 [mRNA] [translate_table: standard]	-	-	-	-	-
SINPZ0101677.1 [mRNA] [translate_table: standard]	-	-	-	-	-
SINPZ0101678.1 [mRNA] [translate_table: standard]	-	-	-	GO:0046983(protein dimerization activity)	Transcription factor ABORTED MICROSPORES OS=Arabidopsis thaliana GN=AMS PE=1 SV=2
SINPZ0101679.1 [mRNA] [translate_table: standard]	-	-	-	-	-
SINPZ0101680.1 [mRNA] [translate_table: standard]	KOG3213	-	-	-	Cilia- and flagella-associated protein 20 OS=Drosophila melanogaster GN=Bug22 PE=1 SV=1
SINPZ0101681.1 [mRNA] [translate_table: standard]	KOG2491	-	-	-	THO complex subunit 1 OS=Arabidopsis thaliana GN=THO1 PE=1 SV=1
SINPZ0101682.1 [mRNA] [translate_table: standard]	KOG0542	-	-	-	ERI1 exoribonuclease 2 OS=Homo sapiens GN=ERI2 PE=2 SV=2
SINPZ0101683.1 [mRNA] [translate_table: standard]	KOG0390	-	-	GO:0005524(ATP binding)	SNF2 domain-containing protein CLASSY 3 OS=Arabidopsis thaliana GN=CLSY3 PE=1 SV=1
SINPZ0101684.1 [mRNA] [translate_table: standard]	KOG0450	-	-	GO:0016624(oxidoreductase activity, acting on the aldehyde or oxo group of donors, disulfide as acceptor)	2-oxoglutarate dehydrogenase, mitochondrial OS=Dictyostelium discoideum GN=ogdh PE=3 SV=1
SINPZ0101685.1 [mRNA] [translate_table: standard]	-	GO:0006508(proteolysis)	-	GO:0004252(serine-type endopeptidase activity)	CO(2)-response secreted protease OS=Arabidopsis thaliana GN=CRSP PE=2 SV=1
SINPZ0101686.1 [mRNA] [translate_table: standard]	KOG1499	-	-	-	Probable protein arginine N-methyltransferase 3 OS=Arabidopsis thaliana GN=PRMT3 PE=2 SV=1
SINPZ0101687.1 [mRNA] [translate_table: standard]	-	-	-	-	-
SINPZ0101688.1 [mRNA] [translate_table: standard]	-	-	-	GO:0016747(transferase activity, transferring acyl groups other than amino-acyl groups)	Vinorine synthase OS=Rauvolfia serpentina GN=ACT PE=1 SV=2
SINPZ0101689.1 [mRNA] [translate_table: standard]	-	-	-	GO:0016747(transferase activity, transferring acyl groups other than amino-acyl groups)	Vinorine synthase OS=Rauvolfia serpentina GN=ACT PE=1 SV=2
SINPZ0101690.1 [mRNA] [translate_table: standard]	-	-	-	GO:0016747(transferase activity, transferring acyl groups other than amino-acyl groups)	Vinorine synthase OS=Rauvolfia serpentina GN=ACT PE=1 SV=2
SINPZ0101691.1 [mRNA] [translate_table: standard]	-	-	-	-	-
SINPZ0101692.1 [mRNA] [translate_table: standard]	KOG1116	-	-	GO:0016301(kinase activity)	Sphingoid long-chain bases kinase 1 OS=Arabidopsis thaliana GN=LCBK1 PE=1 SV=1
SINPZ0101693.1 [mRNA] [translate_table: standard]	KOG0009	GO:0006412(translation)	GO:0005840(ribosome)	GO:0003735(structural constituent of ribosome)	40S ribosomal protein S30 OS=Arabidopsis thaliana GN=RPS30A PE=3 SV=3
SINPZ0101694.1 [mRNA] [translate_table: standard]	KOG0907	GO:0045454(cell redox homeostasis)	-	-	Thioredoxin-like protein CITRX1, chloroplastic OS=Nicotiana benthamiana GN=CITRX1 PE=2 SV=1
SINPZ0101695.1 [mRNA] [translate_table: standard]	-	GO:0006605(protein targeting),GO:0006886(intracellular protein transport)	GO:0016020(membrane)	-	-
SINPZ0101696.1 [mRNA] [translate_table: standard]	KOG3142	-	-	-	PRA1 family protein F2 OS=Arabidopsis thaliana GN=PRA1F2 PE=1 SV=1
SINPZ0101697.1 [mRNA] [translate_table: standard]	KOG4197	-	-	-	Pentatricopeptide repeat-containing protein At1g02150 OS=Arabidopsis thaliana GN=At1g02150 PE=2 SV=2
SINPZ0101698.1 [mRNA] [translate_table: standard]	KOG1674	GO:0000079(regulation of cyclin-dependent protein serine/threonine kinase activity)	-	GO:0019901(protein kinase binding)	Cyclin-U4-1 OS=Arabidopsis thaliana GN=CYCU4-1 PE=1 SV=1
SINPZ0101699.1 [mRNA] [translate_table: standard]	KOG0504	-	-	-	-
SINPZ0101700.1 [mRNA] [translate_table: standard]	KOG0504	-	-	-	Ankyrin repeat-containing protein At3g12360 OS=Arabidopsis thaliana GN=At3g12360 PE=2 SV=1
SINPZ0101701.1 [mRNA] [translate_table: standard]	KOG0504	-	-	GO:0005515(protein binding)	Ankyrin repeat-containing protein At5g02620 OS=Arabidopsis thaliana GN=At5g02620 PE=1 SV=1
SINPZ0101702.1 [mRNA] [translate_table: standard]	KOG0157	GO:0055114(oxidation-reduction process)	-	GO:0005506(iron ion binding),GO:0016705(oxidoreductase activity, acting on paired donors, with incorporation or reduction of molecular oxygen),GO:0020037(heme binding)	Cytochrome P450 714C2 OS=Oryza sativa subsp. japonica GN=CYP714C2 PE=2 SV=1
SINPZ0101703.1 [mRNA] [translate_table: standard]	KOG3092	-	GO:0005956(protein kinase CK2 complex)	GO:0019887(protein kinase regulator activity)	Casein kinase II subunit beta OS=Arabidopsis thaliana GN=CKB1 PE=1 SV=1
SINPZ0101704.1 [mRNA] [translate_table: standard]	KOG0231	-	-	-	Phosphatidylinositol 4-phosphate 5-kinase 8 OS=Arabidopsis thaliana GN=PIP5K8 PE=1 SV=1
SINPZ0101705.1 [mRNA] [translate_table: standard]	KOG0402	GO:0006412(translation)	GO:0005840(ribosome)	GO:0003735(structural constituent of ribosome)	60S ribosomal protein L37a OS=Oryza sativa subsp. japonica GN=Os01g0679700 PE=1 SV=1
SINPZ0101706.1 [mRNA] [translate_table: standard]	KOG1546	-	-	-	Metacaspase-1 OS=Arabidopsis thaliana GN=AMC1 PE=1 SV=1
SINPZ0101707.1 [mRNA] [translate_table: standard]	KOG0401	-	-	GO:0003723(RNA binding),GO:0005515(protein binding)	Eukaryotic translation initiation factor 4G OS=Triticum aestivum PE=1 SV=1
SINPZ0101708.1 [mRNA] [translate_table: standard]	KOG0401	-	-	GO:0003723(RNA binding),GO:0005515(protein binding)	Eukaryotic translation initiation factor 4G OS=Arabidopsis thaliana GN=EIF4G PE=1 SV=2
SINPZ0101709.1 [mRNA] [translate_table: standard]	KOG0390	-	-	GO:0005524(ATP binding)	SNF2 domain-containing protein CLASSY 3 OS=Arabidopsis thaliana GN=CLSY3 PE=1 SV=1
SINPZ0101710.1 [mRNA] [translate_table: standard]	KOG1187	GO:0006468(protein phosphorylation)	-	GO:0004672(protein kinase activity),GO:0005524(ATP binding)	Probable receptor-like protein kinase At5g47070 OS=Arabidopsis thaliana GN=At5g47070 PE=1 SV=1
SINPZ0101711.1 [mRNA] [translate_table: standard]	KOG4197	-	-	-	Pentatricopeptide repeat-containing protein At5g01110 OS=Arabidopsis thaliana GN=At5g01110 PE=2 SV=1
SINPZ0101712.1 [mRNA] [translate_table: standard]	-	-	-	-	-
SINPZ0101713.1 [mRNA] [translate_table: standard]	-	-	-	-	-
SINPZ0101714.1 [mRNA] [translate_table: standard]	KOG1758	GO:0015986(ATP synthesis coupled proton transport)	-	-	ATP synthase subunit delta', mitochondrial OS=Ipomoea batatas PE=1 SV=1
SINPZ0101715.1 [mRNA] [translate_table: standard]	KOG0504	-	-	-	-
SINPZ0101716.1 [mRNA] [translate_table: standard]	KOG2837	-	-	-	DNA/RNA-binding protein KIN17 OS=Mus musculus GN=Kin PE=1 SV=1
SINPZ0101717.1 [mRNA] [translate_table: standard]	KOG0800	-	-	-	E3 ubiquitin-protein ligase ATL4 OS=Arabidopsis thaliana GN=ATL4 PE=1 SV=1
SINPZ0101718.1 [mRNA] [translate_table: standard]	-	-	-	-	-
SINPZ0101719.1 [mRNA] [translate_table: standard]	-	-	-	-	Protein TRIGALACTOSYLDIACYLGLYCEROL 4, chloroplastic OS=Arabidopsis thaliana GN=TGD4 PE=1 SV=1
SINPZ0101829.1 [mRNA] [translate_table: standard]	KOG1839	-	-	-	Clustered mitochondria protein OS=Arabidopsis thaliana GN=FMT PE=2 SV=1
SINPZ0101830.1 [mRNA] [translate_table: standard]	KOG0619	-	-	GO:0005515(protein binding)	DNA-damage-repair/toleration protein DRT100 OS=Arabidopsis thaliana GN=DRT100 PE=2 SV=2
SINPZ0101831.1 [mRNA] [translate_table: standard]	-	-	-	-	-
SINPZ0101832.1 [mRNA] [translate_table: standard]	-	-	-	-	Pathogenesis-related protein 5 OS=Arabidopsis thaliana GN=At1g75040 PE=1 SV=1
SINPZ0101833.1 [mRNA] [translate_table: standard]	KOG0087	-	-	GO:0003924(GTPase activity),GO:0005525(GTP binding)	Ras-related protein RGP1 OS=Oryza sativa subsp. japonica GN=RGP1 PE=2 SV=2
SINPZ0101834.1 [mRNA] [translate_table: standard]	-	-	-	GO:0046983(protein dimerization activity)	Transcription factor bHLH130 OS=Arabidopsis thaliana GN=BHLH130 PE=1 SV=1
SINPZ0101835.1 [mRNA] [translate_table: standard]	KOG0965	GO:0006396(RNA processing)	-	GO:0003676(nucleic acid binding),GO:0003723(RNA binding)	SURP and G-patch domain-containing protein 1-like protein OS=Arabidopsis thaliana GN=At3g52120 PE=2 SV=1
SINPZ0101836.1 [mRNA] [translate_table: standard]	KOG0619	-	-	GO:0005515(protein binding)	DNA-damage-repair/toleration protein DRT100 OS=Arabidopsis thaliana GN=DRT100 PE=2 SV=2
SINPZ0101837.1 [mRNA] [translate_table: standard]	KOG0965	GO:0006281(DNA repair)	-	GO:0004519(endonuclease activity)	Protein gamma response 1 OS=Arabidopsis thaliana GN=GR1 PE=1 SV=2
SINPZ0101838.1 [mRNA] [translate_table: standard]	KOG0893	GO:0006412(translation)	GO:0005840(ribosome)	GO:0003735(structural constituent of ribosome)	60S ribosomal protein L31 OS=Perilla frutescens GN=RPL31 PE=2 SV=1
SINPZ0101839.1 [mRNA] [translate_table: standard]	KOG1946	-	-	GO:0005515(protein binding),GO:0003677(DNA binding)	Uncharacterized protein At5g08430 OS=Arabidopsis thaliana GN=At5g08430 PE=1 SV=2
SINPZ0101840.1 [mRNA] [translate_table: standard]	KOG3173	-	-	GO:0003677(DNA binding),GO:0008270(zinc ion binding)	Zinc finger A20 and AN1 domain-containing stress-associated protein 5 OS=Arabidopsis thaliana GN=SAP5 PE=2 SV=1
SINPZ0101841.1 [mRNA] [translate_table: standard]	-	-	-	-	-
SINPZ0101842.1 [mRNA] [translate_table: standard]	KOG3173	-	-	GO:0003677(DNA binding),GO:0008270(zinc ion binding)	Zinc finger A20 and AN1 domain-containing stress-associated protein 8 OS=Oryza sativa subsp. japonica GN=SAP8 PE=2 SV=1
SINPZ0101843.1 [mRNA] [translate_table: standard]	KOG3702	GO:0006397(mRNA processing)	-	GO:0003676(nucleic acid binding)	Embryonic polyadenylate-binding protein 2-B OS=Xenopus laevis GN=Pabpn1l-b PE=1 SV=1
SINPZ0101872.1 [mRNA] [translate_table: standard]	KOG2335	GO:0008033(tRNA processing),GO:0055114(oxidation-reduction process)	-	GO:0017150(tRNA dihydrouridine synthase activity),GO:0050660(flavin adenine dinucleotide binding)	tRNA-dihydrouridine(20/20a) synthase OS=Salmonella typhi GN=dusA PE=3 SV=1
SINPZ0101873.1 [mRNA] [translate_table: standard]	-	-	-	GO:0003723(RNA binding)	-
SINPZ0101874.1 [mRNA] [translate_table: standard]	KOG4443	-	-	-	Histone-lysine N-methyltransferase 2B OS=Mus musculus GN=Kmt2b PE=1 SV=3
SINPZ0101875.1 [mRNA] [translate_table: standard]	KOG1877	-	-	-	Protein EFR3 homolog OS=Caenorhabditis briggsae GN=CBG02625 PE=3 SV=1
SINPZ0101876.1 [mRNA] [translate_table: standard]	KOG0543	-	-	GO:0005515(protein binding)	Peptidyl-prolyl cis-trans isomerase FKBP42 OS=Arabidopsis thaliana GN=FKBP42 PE=1 SV=1
SINPZ0101877.1 [mRNA] [translate_table: standard]	KOG0156	GO:0055114(oxidation-reduction process)	-	GO:0005506(iron ion binding),GO:0016705(oxidoreductase activity, acting on paired donors, with incorporation or reduction of molecular oxygen),GO:0020037(heme binding)	Ferruginol synthase OS=Salvia miltiorrhiza GN=CYP76AH1 PE=1 SV=1
SINPZ0101878.1 [mRNA] [translate_table: standard]	KOG0254	GO:0055085(transmembrane transport)	GO:0016021(integral component of membrane)	GO:0022857(transmembrane transporter activity)	Sugar transporter ERD6-like 5 OS=Arabidopsis thaliana GN=At1g54730 PE=2 SV=2
SINPZ0101879.1 [mRNA] [translate_table: standard]	-	-	-	-	-
SINPZ0101880.1 [mRNA] [translate_table: standard]	-	-	-	-	Protein OBERON 4 OS=Arabidopsis thaliana GN=OBE4 PE=1 SV=2
SINPZ0101881.1 [mRNA] [translate_table: standard]	KOG0355	GO:0006265(DNA topological change)	-	GO:0003677(DNA binding),GO:0003918(DNA topoisomerase type II (ATP-hydrolyzing) activity),GO:0005524(ATP binding)	DNA topoisomerase 2 OS=Pisum sativum GN=TOP2 PE=2 SV=1
SINPZ0101882.1 [mRNA] [translate_table: standard]	KOG2672	GO:0015979(photosynthesis)	-	-	Ferredoxin-thioredoxin reductase, variable chain OS=Zea mays PE=1 SV=1
SINPZ0101883.1 [mRNA] [translate_table: standard]	-	-	-	-	-
SINPZ0101884.1 [mRNA] [translate_table: standard]	KOG4658	-	-	GO:0043531(ADP binding),GO:0005515(protein binding)	Putative disease resistance protein RGA3 OS=Solanum bulbocastanum GN=RGA3 PE=2 SV=2
SINPZ0101885.1 [mRNA] [translate_table: standard]	-	-	-	-	-
SINPZ0101886.1 [mRNA] [translate_table: standard]	KOG0536	-	-	-	Cytochrome b5 domain-containing protein RLF OS=Arabidopsis thaliana GN=RLF PE=2 SV=1
SINPZ0101887.1 [mRNA] [translate_table: standard]	KOG1269	GO:0006694(steroid biosynthetic process)	-	GO:0008168(methyltransferase activity)	Cycloartenol-C-24-methyltransferase OS=Arabidopsis thaliana GN=SMT1 PE=1 SV=1
SINPZ0101888.1 [mRNA] [translate_table: standard]	-	-	-	-	-
SINPZ0101889.1 [mRNA] [translate_table: standard]	KOG0029	GO:0055114(oxidation-reduction process)	-	GO:0016491(oxidoreductase activity)	Polyamine oxidase 1 OS=Arabidopsis thaliana GN=PAO1 PE=1 SV=1
SINPZ0101890.1 [mRNA] [translate_table: standard]	KOG0911	GO:0045454(cell redox homeostasis)	-	GO:0009055(electron transfer activity),GO:0015035(protein disulfide oxidoreductase activity)	Monothiol glutaredoxin-S15, mitochondrial OS=Arabidopsis thaliana GN=GRXS15 PE=1 SV=2
SINPZ0102096.1 [mRNA] [translate_table: standard]	KOG0929	GO:0032012(regulation of ARF protein signal transduction)	-	GO:0005086(ARF guanyl-nucleotide exchange factor activity)	Brefeldin A-inhibited guanine nucleotide-exchange protein 2 OS=Arabidopsis thaliana GN=BIG2 PE=2 SV=1
SINPZ0102097.1 [mRNA] [translate_table: standard]	KOG0027	-	-	GO:0005509(calcium ion binding)	Probable calcium-binding protein CML10 OS=Oryza sativa subsp. japonica GN=CML10 PE=2 SV=1
SINPZ0102098.1 [mRNA] [translate_table: standard]	-	-	-	-	AT-hook motif nuclear-localized protein 22 OS=Arabidopsis thaliana GN=AHL22 PE=1 SV=1
SINPZ0102099.1 [mRNA] [translate_table: standard]	KOG0240	GO:0007018(microtubule-based movement)	-	GO:0003777(microtubule motor activity),GO:0005524(ATP binding),GO:0008017(microtubule binding),GO:0005515(protein binding)	Armadillo repeat-containing kinesin-like protein 2 OS=Arabidopsis thaliana GN=ARK2 PE=1 SV=2
SINPZ0102100.1 [mRNA] [translate_table: standard]	-	-	-	GO:0005515(protein binding)	-
SINPZ0102101.1 [mRNA] [translate_table: standard]	KOG0884	GO:0000413(protein peptidyl-prolyl isomerization)	-	GO:0003755(peptidyl-prolyl cis-trans isomerase activity)	Peptidyl-prolyl cis-trans isomerase CYP18-1 OS=Arabidopsis thaliana GN=CYP18-1 PE=2 SV=1
SINPZ0102102.1 [mRNA] [translate_table: standard]	-	-	-	GO:0016747(transferase activity, transferring acyl groups other than amino-acyl groups)	Malonyl-coenzyme:anthocyanin 5-O-glucoside-6'''-O-malonyltransferase OS=Salvia splendens GN=5MAT1 PE=1 SV=1
SINPZ0102103.1 [mRNA] [translate_table: standard]	-	-	-	GO:0016747(transferase activity, transferring acyl groups other than amino-acyl groups)	Malonyl-coenzyme:anthocyanin 5-O-glucoside-6'''-O-malonyltransferase OS=Salvia splendens GN=5MAT1 PE=1 SV=1
SINPZ0102104.1 [mRNA] [translate_table: standard]	-	-	-	GO:0016747(transferase activity, transferring acyl groups other than amino-acyl groups)	Anthocyanin 5-aromatic acyltransferase OS=Gentiana triflora PE=1 SV=1
SINPZ0102105.1 [mRNA] [translate_table: standard]	KOG2505	-	-	-	Ankyrin repeat and zinc finger domain-containing protein 1 OS=Homo sapiens GN=ANKZF1 PE=1 SV=1
SINPZ0102106.1 [mRNA] [translate_table: standard]	-	-	-	-	Fasciclin-like arabinogalactan protein 8 OS=Arabidopsis thaliana GN=FLA8 PE=1 SV=1
SINPZ0102107.1 [mRNA] [translate_table: standard]	-	GO:0006355(regulation of transcription, DNA-templated)	GO:0005634(nucleus)	GO:0005524(ATP binding)	Growth-regulating factor 12 OS=Oryza sativa subsp. japonica GN=GRF12 PE=2 SV=1
SINPZ0102108.1 [mRNA] [translate_table: standard]	KOG0580	GO:0006468(protein phosphorylation)	-	GO:0004672(protein kinase activity),GO:0005524(ATP binding)	Serine/threonine-protein kinase Aurora-3 OS=Arabidopsis thaliana GN=AUR3 PE=2 SV=1
SINPZ0102109.1 [mRNA] [translate_table: standard]	KOG0740	-	-	GO:0005524(ATP binding)	Fidgetin-like protein 1 OS=Xenopus tropicalis GN=fignl1 PE=2 SV=1
SINPZ0102110.1 [mRNA] [translate_table: standard]	KOG1198	GO:0055114(oxidation-reduction process)	-	-	2-methylene-furan-3-one reductase OS=Solanum lycopersicum GN=EO PE=1 SV=1
SINPZ0102111.1 [mRNA] [translate_table: standard]	KOG0157	GO:0055114(oxidation-reduction process)	-	GO:0005506(iron ion binding),GO:0016705(oxidoreductase activity, acting on paired donors, with incorporation or reduction of molecular oxygen),GO:0020037(heme binding)	Cytochrome P450 704C1 OS=Pinus taeda GN=CYP704C1 PE=2 SV=1
SINPZ0102112.1 [mRNA] [translate_table: standard]	KOG0157	GO:0055114(oxidation-reduction process)	-	GO:0005506(iron ion binding),GO:0016705(oxidoreductase activity, acting on paired donors, with incorporation or reduction of molecular oxygen),GO:0020037(heme binding)	Cytochrome P450 704C1 OS=Pinus taeda GN=CYP704C1 PE=2 SV=1
SINPZ0102113.1 [mRNA] [translate_table: standard]	KOG1787	-	-	GO:0005515(protein binding)	BEACH domain-containing protein C2 OS=Arabidopsis thaliana GN=BCHC2 PE=1 SV=1
SINPZ0102114.1 [mRNA] [translate_table: standard]	KOG0156	GO:0055114(oxidation-reduction process)	-	GO:0005506(iron ion binding),GO:0016705(oxidoreductase activity, acting on paired donors, with incorporation or reduction of molecular oxygen),GO:0020037(heme binding)	Ferruginol synthase OS=Salvia miltiorrhiza GN=CYP76AH1 PE=1 SV=1
SINPZ0102115.1 [mRNA] [translate_table: standard]	KOG0156	GO:0055114(oxidation-reduction process)	-	GO:0005506(iron ion binding),GO:0016705(oxidoreductase activity, acting on paired donors, with incorporation or reduction of molecular oxygen),GO:0020037(heme binding)	Geraniol 8-hydroxylase OS=Catharanthus roseus GN=CYP76B6 PE=1 SV=1
SINPZ0200886.1 [mRNA] [translate_table: standard]	-	-	-	-	Putative EG45-like domain containing protein 1 OS=Arabidopsis thaliana GN=EGC1 PE=3 SV=1
SINPZ0200887.1 [mRNA] [translate_table: standard]	-	-	-	-	EG45-like domain containing protein OS=Citrus jambhiri GN=CjBAp12 PE=1 SV=1
SINPZ0200888.1 [mRNA] [translate_table: standard]	-	-	-	-	EG45-like domain containing protein OS=Citrus jambhiri GN=CjBAp12 PE=1 SV=1
SINPZ0200889.1 [mRNA] [translate_table: standard]	-	-	-	-	EG45-like domain containing protein OS=Citrus jambhiri GN=CjBAp12 PE=1 SV=1
SINPZ0200929.1 [mRNA] [translate_table: standard]	KOG1347	GO:0006855(drug transmembrane transport),GO:0055085(transmembrane transport)	GO:0016020(membrane)	GO:0015238(drug transmembrane transporter activity),GO:0015297(antiporter activity)	Protein DETOXIFICATION 16 OS=Arabidopsis thaliana GN=DTX16 PE=2 SV=1
SINPZ0200930.1 [mRNA] [translate_table: standard]	-	-	-	-	TPD1 protein homolog 1B OS=Oryza sativa subsp. japonica GN=TDL1B PE=2 SV=1
SINPZ0200931.1 [mRNA] [translate_table: standard]	KOG0048	-	-	-	Transcription factor RAX3 OS=Arabidopsis thaliana GN=RAX3 PE=2 SV=1
SINPZ0200932.1 [mRNA] [translate_table: standard]	KOG2517	GO:0005975(carbohydrate metabolic process)	-	GO:0016773(phosphotransferase activity, alcohol group as acceptor)	FGGY carbohydrate kinase domain-containing protein OS=Mus musculus GN=Fggy PE=1 SV=1
SINPZ0200933.1 [mRNA] [translate_table: standard]	KOG1401	-	-	GO:0008483(transaminase activity),GO:0030170(pyridoxal phosphate binding)	Bifunctional dethiobiotin synthetase/7,8-diamino-pelargonic acid aminotransferase, mitochondrial OS=Arabidopsis thaliana GN=BIO3-BIO1 PE=1 SV=1
SINPZ0200934.1 [mRNA] [translate_table: standard]	-	-	-	GO:0005515(protein binding)	F-box protein At5g07610 OS=Arabidopsis thaliana GN=At5g07610 PE=2 SV=1
SINPZ0200940.1 [mRNA] [translate_table: standard]	-	-	-	-	CASP-like protein 2C1 OS=Populus trichocarpa GN=POPTRDRAFT_578614 PE=3 SV=2
SINPZ0200941.1 [mRNA] [translate_table: standard]	-	-	-	-	Zinc finger protein 2 OS=Arabidopsis thaliana GN=ZFP2 PE=2 SV=1
SINPZ0200942.1 [mRNA] [translate_table: standard]	KOG0017	-	-	-	Retrovirus-related Pol polyprotein from transposon TNT 1-94 OS=Nicotiana tabacum PE=2 SV=1
SINPZ0200943.1 [mRNA] [translate_table: standard]	KOG1176	-	-	GO:0003824(catalytic activity)	4-coumarate--CoA ligase 1 OS=Nicotiana tabacum GN=4CL1 PE=2 SV=1
SINPZ0200944.1 [mRNA] [translate_table: standard]	-	-	-	-	-
SINPZ0200945.1 [mRNA] [translate_table: standard]	-	-	-	-	Non-specific lipid-transfer protein A OS=Ricinus communis PE=1 SV=1
SINPZ0200946.1 [mRNA] [translate_table: standard]	-	-	-	-	-
SINPZ0200947.1 [mRNA] [translate_table: standard]	-	-	-	-	Putative GEM-like protein 8 OS=Arabidopsis thaliana GN=At5g23370 PE=3 SV=1
SINPZ0200948.1 [mRNA] [translate_table: standard]	KOG2287	GO:0006486(protein glycosylation)	GO:0016020(membrane)	GO:0008378(galactosyltransferase activity)	-
SINPZ0200949.1 [mRNA] [translate_table: standard]	KOG2946	-	GO:0016020(membrane)	-	Protein YIPF6 OS=Xenopus tropicalis GN=yipf6 PE=2 SV=1
SINPZ0200950.1 [mRNA] [translate_table: standard]	KOG0743	-	-	GO:0005524(ATP binding)	AAA-ATPase At5g57480 OS=Arabidopsis thaliana GN=At5g57480 PE=3 SV=1
SINPZ0200951.1 [mRNA] [translate_table: standard]	-	GO:0048193(Golgi vesicle transport)	GO:0016020(membrane)	-	-
SINPZ0200952.1 [mRNA] [translate_table: standard]	KOG1564	-	-	-	DNA repair protein XRCC3 homolog OS=Arabidopsis thaliana GN=XRCC3 PE=1 SV=1
SINPZ0200953.1 [mRNA] [translate_table: standard]	-	-	-	-	-
SINPZ0200954.1 [mRNA] [translate_table: standard]	-	GO:0006633(fatty acid biosynthetic process)	-	GO:0004315(3-oxoacyl-[acyl-carrier-protein] synthase activity)	3-oxoacyl-[acyl-carrier-protein] synthase 3 A, chloroplastic OS=Cuphea wrightii GN=KAS3A PE=2 SV=2
SINPZ0200955.1 [mRNA] [translate_table: standard]	KOG2914	-	-	-	(DL)-glycerol-3-phosphatase 2 OS=Arabidopsis thaliana GN=GPP2 PE=1 SV=1
SINPZ0200956.1 [mRNA] [translate_table: standard]	-	-	-	-	Auxin-responsive protein IAA33 OS=Arabidopsis thaliana GN=IAA33 PE=2 SV=1
SINPZ0200957.1 [mRNA] [translate_table: standard]	KOG1158	GO:0055114(oxidation-reduction process)	-	GO:0016491(oxidoreductase activity),GO:0010181(FMN binding)	NADPH--cytochrome P450 reductase OS=Catharanthus roseus GN=CPR PE=2 SV=1
SINPZ0200958.1 [mRNA] [translate_table: standard]	-	-	-	-	-
SINPZ0200959.1 [mRNA] [translate_table: standard]	-	-	-	-	Afadin- and alpha-actinin-binding protein B OS=Xenopus laevis GN=ssx2ip-b PE=2 SV=1
SINPZ0200960.1 [mRNA] [translate_table: standard]	-	-	-	-	-
SINPZ0200961.1 [mRNA] [translate_table: standard]	KOG0143	GO:0055114(oxidation-reduction process)	-	GO:0016491(oxidoreductase activity)	Gibberellin 2-beta-dioxygenase 8 OS=Arabidopsis thaliana GN=GA2OX8 PE=1 SV=2
SINPZ0200962.1 [mRNA] [translate_table: standard]	KOG3108	-	-	-	Replication protein A 32 kDa subunit A OS=Arabidopsis thaliana GN=RPA2A PE=1 SV=2
SINPZ0200963.1 [mRNA] [translate_table: standard]	-	-	-	-	-
SINPZ0200964.1 [mRNA] [translate_table: standard]	-	GO:0006355(regulation of transcription, DNA-templated)	-	GO:0003700(DNA-binding transcription factor activity)	AP2-like ethylene-responsive transcription factor AIL5 OS=Arabidopsis thaliana GN=AIL5 PE=2 SV=2
SINPZ0201205.1 [mRNA] [translate_table: standard]	-	GO:0006508(proteolysis)	-	GO:0004252(serine-type endopeptidase activity)	Subtilisin-like protease SBT2.5 OS=Arabidopsis thaliana GN=SBT2.5 PE=2 SV=1
SINPZ0201206.1 [mRNA] [translate_table: standard]	-	-	-	-	-
SINPZ0201207.1 [mRNA] [translate_table: standard]	-	-	-	-	-
SINPZ0201208.1 [mRNA] [translate_table: standard]	KOG3092	-	GO:0005956(protein kinase CK2 complex)	GO:0019887(protein kinase regulator activity)	Putative casein kinase II subunit beta-4 OS=Arabidopsis thaliana GN=At2g44680 PE=2 SV=1
SINPZ0201209.1 [mRNA] [translate_table: standard]	-	GO:0006890(retrograde vesicle-mediated transport, Golgi to ER)	-	GO:0005484(SNAP receptor activity)	Novel plant SNARE 11 OS=Arabidopsis thaliana GN=NPSN11 PE=1 SV=2
SINPZ0201210.1 [mRNA] [translate_table: standard]	KOG1783	-	-	-	Sm-like protein LSM36B OS=Arabidopsis thaliana GN=LSM6B PE=1 SV=1
SINPZ0201211.1 [mRNA] [translate_table: standard]	KOG0442	-	-	GO:0003677(DNA binding),GO:0004518(nuclease activity)	DNA repair endonuclease UVH1 OS=Arabidopsis thaliana GN=UVH1 PE=1 SV=2
SINPZ0201212.1 [mRNA] [translate_table: standard]	KOG0034	-	-	GO:0005509(calcium ion binding)	Calcineurin B-like protein 1 OS=Arabidopsis thaliana GN=CBL1 PE=1 SV=3
SINPZ0201213.1 [mRNA] [translate_table: standard]	KOG3140	-	-	-	Uncharacterized membrane protein At4g09580 OS=Arabidopsis thaliana GN=At4g09580 PE=1 SV=1
SINPZ0201298.1 [mRNA] [translate_table: standard]	KOG1626	GO:0006796(phosphate-containing compound metabolic process)	GO:0005737(cytoplasm)	GO:0000287(magnesium ion binding),GO:0004427(inorganic diphosphatase activity)	Soluble inorganic pyrophosphatase OS=Solanum tuberosum GN=PPA PE=2 SV=1
SINPZ0201299.1 [mRNA] [translate_table: standard]	KOG1733	-	-	-	Mitochondrial import inner membrane translocase subunit TIM13 OS=Arabidopsis thaliana GN=TIM13 PE=1 SV=2
SINPZ0201300.1 [mRNA] [translate_table: standard]	-	-	-	-	-
SINPZ0201301.1 [mRNA] [translate_table: standard]	KOG1603	GO:0030001(metal ion transport)	-	GO:0046872(metal ion binding)	Heavy metal-associated isoprenylated plant protein 26 OS=Arabidopsis thaliana GN=HIPP26 PE=1 SV=1
SINPZ0201302.1 [mRNA] [translate_table: standard]	-	GO:0006355(regulation of transcription, DNA-templated)	-	GO:0003677(DNA binding)	Protein NTM1-like 9 OS=Arabidopsis thaliana GN=NTL9 PE=1 SV=1
SINPZ0201303.1 [mRNA] [translate_table: standard]	KOG1609	-	-	GO:0008270(zinc ion binding)	-
SINPZ0201304.1 [mRNA] [translate_table: standard]	KOG1187	GO:0006468(protein phosphorylation)	-	GO:0004672(protein kinase activity),GO:0005524(ATP binding)	Probable receptor-like protein kinase At1g33260 OS=Arabidopsis thaliana GN=At1g33260 PE=2 SV=1
SINPZ0201305.1 [mRNA] [translate_table: standard]	-	-	-	-	-
SINPZ0201306.1 [mRNA] [translate_table: standard]	-	-	GO:0016020(membrane),GO:0016021(integral component of membrane)	-	WAT1-related protein At4g01440 OS=Arabidopsis thaliana GN=At4g01440 PE=2 SV=1
SINPZ0201307.1 [mRNA] [translate_table: standard]	-	-	-	-	-
SINPZ0201308.1 [mRNA] [translate_table: standard]	KOG0845	GO:0006913(nucleocytoplasmic transport)	GO:0005643(nuclear pore)	GO:0017056(structural constituent of nuclear pore)	Nuclear pore complex protein NUP98A OS=Arabidopsis thaliana GN=NUP98A PE=1 SV=1
SINPZ0201383.1 [mRNA] [translate_table: standard]	KOG2693	GO:0030001(metal ion transport),GO:0055085(transmembrane transport)	GO:0016020(membrane)	GO:0046873(metal ion transmembrane transporter activity)	IAA-alanine resistance protein 1 OS=Arabidopsis thaliana GN=IAR1 PE=1 SV=3
SINPZ0201384.1 [mRNA] [translate_table: standard]	KOG0251	-	-	GO:0005543(phospholipid binding)	Putative clathrin assembly protein At1g25240 OS=Arabidopsis thaliana GN=At1g25240 PE=3 SV=1
SINPZ0201385.1 [mRNA] [translate_table: standard]	-	-	-	-	Protein BASIC PENTACYSTEINE1 OS=Arabidopsis thaliana GN=BPC1 PE=1 SV=1
SINPZ0201386.1 [mRNA] [translate_table: standard]	-	-	-	-	Abscisic acid receptor PYR1 OS=Arabidopsis thaliana GN=PYR1 PE=1 SV=1
SINPZ0201387.1 [mRNA] [translate_table: standard]	KOG1844	-	-	-	PHD finger protein MALE STERILITY 1 OS=Arabidopsis thaliana GN=MS1 PE=1 SV=1
SINPZ0201388.1 [mRNA] [translate_table: standard]	-	-	-	-	CASP-like protein PIMP1 OS=Capsicum annuum GN=PIMP1 PE=2 SV=1
SINPZ0201389.1 [mRNA] [translate_table: standard]	-	-	-	-	CASP-like protein 4D1 OS=Ricinus communis GN=RCOM_1206790 PE=3 SV=1
SINPZ0201390.1 [mRNA] [translate_table: standard]	-	-	-	-	-
SINPZ0201391.1 [mRNA] [translate_table: standard]	-	GO:0006468(protein phosphorylation)	-	GO:0005515(protein binding),GO:0004672(protein kinase activity),GO:0005524(ATP binding)	Serine/threonine-protein kinase BRI1-like 2 OS=Arabidopsis thaliana GN=BRL2 PE=1 SV=1
SINPZ0201392.1 [mRNA] [translate_table: standard]	KOG0819	-	-	GO:0005509(calcium ion binding),GO:0005544(calcium-dependent phospholipid binding)	Annexin D5 OS=Arabidopsis thaliana GN=ANN5 PE=2 SV=2
SINPZ0201393.1 [mRNA] [translate_table: standard]	KOG0519	GO:0007165(signal transduction),GO:0000160(phosphorelay signal transduction system)	-	GO:0000155(phosphorelay sensor kinase activity)	Histidine kinase 4 OS=Arabidopsis thaliana GN=AHK4 PE=1 SV=1
SINPZ0201394.1 [mRNA] [translate_table: standard]	-	-	-	-	Zinc finger protein 4 OS=Arabidopsis thaliana GN=ZFP4 PE=2 SV=2
SINPZ0201395.1 [mRNA] [translate_table: standard]	-	-	-	-	Protein OBERON 3 OS=Arabidopsis thaliana GN=OBE3 PE=1 SV=1
SINPZ0201396.1 [mRNA] [translate_table: standard]	KOG1619	-	-	-	Probable transmembrane ascorbate ferrireductase 3 OS=Arabidopsis thaliana GN=CYB561C PE=2 SV=1
SINPZ0201397.1 [mRNA] [translate_table: standard]	-	-	GO:0016592(mediator complex)	-	Mediator of RNA polymerase II transcription subunit 27 OS=Arabidopsis thaliana GN=MED27 PE=1 SV=1
SINPZ0201398.1 [mRNA] [translate_table: standard]	-	GO:0006073(cellular glucan metabolic process),GO:0005975(carbohydrate metabolic process)	GO:0005618(cell wall),GO:0048046(apoplast)	GO:0016762(xyloglucan:xyloglucosyl transferase activity),GO:0004553(hydrolase activity, hydrolyzing O-glycosyl compounds)	Probable xyloglucan endotransglucosylase/hydrolase protein 28 OS=Arabidopsis thaliana GN=XTH28 PE=2 SV=1
SINPZ0201399.1 [mRNA] [translate_table: standard]	KOG0026	-	-	-	Anthranilate synthase beta subunit 1, chloroplastic OS=Arabidopsis thaliana GN=ASB1 PE=1 SV=1
SINPZ0201400.1 [mRNA] [translate_table: standard]	KOG4176	-	-	-	-
SINPZ0201401.1 [mRNA] [translate_table: standard]	KOG1705	GO:0000398(mRNA splicing, via spliceosome)	-	-	PHD finger-like domain-containing protein 5B OS=Arabidopsis thaliana GN=At1g07170 PE=2 SV=1
SINPZ0201402.1 [mRNA] [translate_table: standard]	-	GO:0006468(protein phosphorylation)	-	GO:0004672(protein kinase activity),GO:0005515(protein binding)	Receptor protein kinase TMK1 OS=Arabidopsis thaliana GN=TMK1 PE=1 SV=1
SINPZ0201403.1 [mRNA] [translate_table: standard]	KOG1874	-	-	-	THO complex subunit 2 OS=Arabidopsis thaliana GN=THO2 PE=1 SV=1
SINPZ0201494.1 [mRNA] [translate_table: standard]	KOG0230	GO:0046488(phosphatidylinositol metabolic process)	-	GO:0005524(ATP binding),GO:0016307(phosphatidylinositol phosphate kinase activity)	Putative 1-phosphatidylinositol-3-phosphate 5-kinase FAB1C OS=Arabidopsis thaliana GN=FAB1C PE=2 SV=1
SINPZ0201495.1 [mRNA] [translate_table: standard]	-	-	-	-	Uncharacterized protein At1g66480 OS=Arabidopsis thaliana GN=At1g66480 PE=2 SV=1
SINPZ0201496.1 [mRNA] [translate_table: standard]	KOG0167	GO:0016567(protein ubiquitination)	-	GO:0004842(ubiquitin-protein transferase activity),GO:0005515(protein binding)	U-box domain-containing protein 10 OS=Arabidopsis thaliana GN=PUB10 PE=2 SV=1
SINPZ0201497.1 [mRNA] [translate_table: standard]	-	GO:0009611(response to wounding)	-	GO:0004867(serine-type endopeptidase inhibitor activity)	Glu S.griseus protease inhibitor OS=Momordica charantia PE=1 SV=1
SINPZ0201498.1 [mRNA] [translate_table: standard]	KOG1603	GO:0030001(metal ion transport)	-	GO:0046872(metal ion binding)	Copper transport protein ATX1 OS=Arabidopsis thaliana GN=ATX1 PE=1 SV=2
SINPZ0201499.1 [mRNA] [translate_table: standard]	KOG1603	GO:0030001(metal ion transport)	-	GO:0046872(metal ion binding)	Heavy metal-associated isoprenylated plant protein 26 OS=Arabidopsis thaliana GN=HIPP26 PE=1 SV=1
SINPZ0201500.1 [mRNA] [translate_table: standard]	-	-	-	-	Putative fasciclin-like arabinogalactan protein 20 OS=Arabidopsis thaliana GN=FLA20 PE=3 SV=1
SINPZ0201501.1 [mRNA] [translate_table: standard]	KOG4197	-	-	-	Pentatricopeptide repeat-containing protein At1g71060, mitochondrial OS=Arabidopsis thaliana GN=At1g71060 PE=2 SV=1
SINPZ0201502.1 [mRNA] [translate_table: standard]	KOG0799	-	GO:0016020(membrane)	GO:0008375(acetylglucosaminyltransferase activity)	Beta-glucuronosyltransferase GlcAT14A OS=Arabidopsis thaliana GN=GLCAT14A PE=2 SV=1
SINPZ0201503.1 [mRNA] [translate_table: standard]	KOG0061	-	GO:0016020(membrane)	GO:0005524(ATP binding),GO:0016887(ATPase activity)	ABC transporter G family member 7 OS=Arabidopsis thaliana GN=ABCG7 PE=2 SV=1
SINPZ0201504.1 [mRNA] [translate_table: standard]	-	-	-	-	-
SINPZ0201505.1 [mRNA] [translate_table: standard]	-	-	-	-	-
SINPZ0201506.1 [mRNA] [translate_table: standard]	-	-	-	-	-
SINPZ0201507.1 [mRNA] [translate_table: standard]	KOG2722	GO:0055085(transmembrane transport)	GO:0016021(integral component of membrane)	-	Uncharacterized transporter YBR287W OS=Saccharomyces cerevisiae (strain ATCC 204508 / S288c) GN=YBR287W PE=1 SV=1
SINPZ0201508.1 [mRNA] [translate_table: standard]	KOG3075	GO:0009052(pentose-phosphate shunt, non-oxidative branch)	-	GO:0004751(ribose-5-phosphate isomerase activity)	Probable ribose-5-phosphate isomerase 2 OS=Arabidopsis thaliana GN=RPI2 PE=1 SV=1
SINPZ0201509.1 [mRNA] [translate_table: standard]	KOG1363	-	-	GO:0005515(protein binding)	Plant UBX domain-containing protein 10 OS=Arabidopsis thaliana GN=PUX10 PE=2 SV=1
SINPZ0201510.1 [mRNA] [translate_table: standard]	KOG1731	GO:0055114(oxidation-reduction process),GO:0045454(cell redox homeostasis)	-	GO:0016972(thiol oxidase activity)	Sulfhydryl oxidase 2 OS=Arabidopsis thaliana GN=QSOX2 PE=2 SV=2
SINPZ0300327.1 [mRNA] [translate_table: standard]	KOG1237	GO:0055085(transmembrane transport)	GO:0016020(membrane)	GO:0022857(transmembrane transporter activity)	Protein NRT1/ PTR FAMILY 2.11 OS=Arabidopsis thaliana GN=NPF2.11 PE=1 SV=1
SINPZ0300328.1 [mRNA] [translate_table: standard]	KOG0205	-	-	-	Plasma membrane ATPase 3 OS=Nicotiana plumbaginifolia GN=PMA3 PE=1 SV=1
SINPZ0300329.1 [mRNA] [translate_table: standard]	KOG1942	-	-	GO:0003678(DNA helicase activity),GO:0005524(ATP binding)	RuvB-like protein 1 OS=Arabidopsis thaliana GN=RIN1 PE=1 SV=1
SINPZ0300330.1 [mRNA] [translate_table: standard]	KOG0907	GO:0045454(cell redox homeostasis)	-	-	Thioredoxin-like 1-2, chloroplastic OS=Oryza sativa subsp. japonica GN=Os03g0326500 PE=2 SV=1
SINPZ0300331.1 [mRNA] [translate_table: standard]	KOG0714	-	-	-	DnaJ homolog subfamily B member 1 OS=Bos taurus GN=DNAJB1 PE=2 SV=3
SINPZ0300332.1 [mRNA] [translate_table: standard]	KOG0032	GO:0006468(protein phosphorylation)	-	GO:0005509(calcium ion binding),GO:0004672(protein kinase activity),GO:0005524(ATP binding)	Calcium-dependent protein kinase 30 OS=Arabidopsis thaliana GN=CPK30 PE=1 SV=1
SINPZ0300333.1 [mRNA] [translate_table: standard]	KOG0621	GO:0017121(phospholipid scrambling)	-	GO:0017128(phospholipid scramblase activity)	Altered inheritance rate of mitochondria protein 25 OS=Saccharomyces cerevisiae (strain ATCC 204508 / S288c) GN=AIM25 PE=3 SV=1
SINPZ0300334.1 [mRNA] [translate_table: standard]	KOG0701	GO:0006396(RNA processing)	-	GO:0004525(ribonuclease III activity),GO:0003677(DNA binding),GO:0005524(ATP binding),GO:0016787(hydrolase activity),GO:0016891(endoribonuclease activity, producing 5'-phosphomonoesters),GO:0005515(protein binding)	Endoribonuclease Dicer homolog 1 OS=Arabidopsis thaliana GN=DCL1 PE=1 SV=2
SINPZ0300335.1 [mRNA] [translate_table: standard]	KOG4197	-	-	-	Pentatricopeptide repeat-containing protein At1g74750 OS=Arabidopsis thaliana GN=At1g74750 PE=2 SV=1
SINPZ0300336.1 [mRNA] [translate_table: standard]	-	GO:0016579(protein deubiquitination)	-	GO:0036459(thiol-dependent ubiquitinyl hydrolase activity)	Inactive ubiquitin carboxyl-terminal hydrolase 54 OS=Mus musculus GN=Usp54 PE=1 SV=2
SINPZ0300337.1 [mRNA] [translate_table: standard]	-	-	-	-	-
SINPZ0300338.1 [mRNA] [translate_table: standard]	-	-	-	-	LOB domain-containing protein 27 OS=Arabidopsis thaliana GN=LBD27 PE=2 SV=1
SINPZ0300339.1 [mRNA] [translate_table: standard]	KOG1940	-	-	GO:0008270(zinc ion binding)	Uncharacterized RING finger protein C2F3.16 OS=Schizosaccharomyces pombe (strain 972 / ATCC 24843) GN=SPAC2F3.16 PE=3 SV=1
SINPZ0300340.1 [mRNA] [translate_table: standard]	KOG4672	GO:0006396(RNA processing)	-	-	-
SINPZ0300341.1 [mRNA] [translate_table: standard]	KOG0800	-	-	-	E3 ubiquitin-protein ligase MBR2 OS=Arabidopsis thaliana GN=MBR2 PE=1 SV=1
SINPZ0300342.1 [mRNA] [translate_table: standard]	-	-	-	-	HIPL1 protein OS=Arabidopsis thaliana GN=HIPL1 PE=1 SV=2
SINPZ0300343.1 [mRNA] [translate_table: standard]	KOG4203	-	-	-	-
SINPZ0300344.1 [mRNA] [translate_table: standard]	-	-	-	-	HIPL1 protein OS=Arabidopsis thaliana GN=HIPL1 PE=1 SV=2
SINPZ0300345.1 [mRNA] [translate_table: standard]	-	-	-	-	-
SINPZ0300346.1 [mRNA] [translate_table: standard]	KOG2287	GO:0006486(protein glycosylation)	GO:0016020(membrane)	GO:0008378(galactosyltransferase activity),GO:0030246(carbohydrate binding)	Probable beta-1,3-galactosyltransferase 19 OS=Arabidopsis thaliana GN=B3GALT19 PE=2 SV=2
SINPZ0300347.1 [mRNA] [translate_table: standard]	KOG0048	-	-	-	Transcription factor MYB35 OS=Arabidopsis thaliana GN=MYB35 PE=2 SV=1
SINPZ0300348.1 [mRNA] [translate_table: standard]	-	-	-	-	-
SINPZ0300349.1 [mRNA] [translate_table: standard]	-	-	-	-	-
SINPZ0300350.1 [mRNA] [translate_table: standard]	KOG3430	GO:0007017(microtubule-based process)	GO:0030286(dynein complex)	-	Dynein light chain LC6, flagellar outer arm OS=Heliocidaris crassispina PE=3 SV=1
SINPZ0300351.1 [mRNA] [translate_table: standard]	KOG0626	GO:0005975(carbohydrate metabolic process)	-	GO:0004553(hydrolase activity, hydrolyzing O-glycosyl compounds)	Raucaffricine-O-beta-D-glucosidase OS=Rauvolfia serpentina GN=RG PE=1 SV=1
SINPZ0300352.1 [mRNA] [translate_table: standard]	KOG0626	GO:0005975(carbohydrate metabolic process)	-	GO:0004553(hydrolase activity, hydrolyzing O-glycosyl compounds)	Beta-glucosidase OS=Olea europaea GN=GLU PE=1 SV=1
SINPZ0300353.1 [mRNA] [translate_table: standard]	-	-	-	-	-
SINPZ0300354.1 [mRNA] [translate_table: standard]	-	-	-	GO:0046983(protein dimerization activity)	Transcription factor bHLH79 OS=Arabidopsis thaliana GN=BHLH79 PE=2 SV=1
SINPZ0300355.1 [mRNA] [translate_table: standard]	-	-	-	-	-
SINPZ0300356.1 [mRNA] [translate_table: standard]	-	-	-	-	-
SINPZ0300357.1 [mRNA] [translate_table: standard]	KOG1601	GO:0000160(phosphorelay signal transduction system)	-	-	Two-component response regulator ARR5 OS=Arabidopsis thaliana GN=ARR5 PE=1 SV=2
SINPZ0300358.1 [mRNA] [translate_table: standard]	KOG1922	-	-	-	Formin-like protein 8 OS=Arabidopsis thaliana GN=FH8 PE=1 SV=1
SINPZ0300359.1 [mRNA] [translate_table: standard]	KOG2410	-	-	-	Gamma-glutamyltranspeptidase 1 OS=Arabidopsis thaliana GN=GGT1 PE=2 SV=1
SINPZ0301378.1 [mRNA] [translate_table: standard]	KOG1563	-	GO:0016020(membrane)	-	Surfeit locus protein 1 OS=Arabidopsis thaliana GN=SURF1 PE=2 SV=1
SINPZ0301379.1 [mRNA] [translate_table: standard]	KOG4346	-	-	-	Telomere length regulation protein TEL2 homolog OS=Mus musculus GN=Telo2 PE=1 SV=2
SINPZ0301380.1 [mRNA] [translate_table: standard]	-	-	-	-	-
SINPZ0301381.1 [mRNA] [translate_table: standard]	-	-	-	GO:0003824(catalytic activity),GO:0051536(iron-sulfur cluster binding)	Oxygen-independent coproporphyrinogen-III oxidase-like protein sll1917 OS=Synechocystis sp. (strain PCC 6803 / Kazusa) GN=sll1917 PE=2 SV=1
SINPZ0301382.1 [mRNA] [translate_table: standard]	-	-	-	-	-
SINPZ0301383.1 [mRNA] [translate_table: standard]	KOG4197	-	-	-	Putative pentatricopeptide repeat-containing protein At5g08310, mitochondrial OS=Arabidopsis thaliana GN=At5g08310 PE=3 SV=1
SINPZ0301384.1 [mRNA] [translate_table: standard]	-	-	-	-	-
SINPZ0301385.1 [mRNA] [translate_table: standard]	KOG1230	-	-	GO:0005515(protein binding)	Kelch domain-containing protein 4 OS=Mus musculus GN=Klhdc4 PE=2 SV=2
SINPZ0301386.1 [mRNA] [translate_table: standard]	-	GO:0055085(transmembrane transport)	GO:0016020(membrane)	GO:0022857(transmembrane transporter activity)	Adenine/guanine permease AZG2 OS=Arabidopsis thaliana GN=AZG2 PE=2 SV=1
SINPZ0301387.1 [mRNA] [translate_table: standard]	KOG1039	-	-	-	RING finger protein 141 OS=Gallus gallus GN=RNF141 PE=2 SV=1
SINPZ0301388.1 [mRNA] [translate_table: standard]	-	-	-	GO:0016788(hydrolase activity, acting on ester bonds)	GDSL esterase/lipase At3g48460 OS=Arabidopsis thaliana GN=At3g48460 PE=2 SV=1
SINPZ0301389.1 [mRNA] [translate_table: standard]	KOG0916	GO:0006075((1->3)-beta-D-glucan biosynthetic process)	GO:0000148(1,3-beta-D-glucan synthase complex),GO:0016020(membrane)	GO:0003843(1,3-beta-D-glucan synthase activity)	Callose synthase 10 OS=Arabidopsis thaliana GN=CALS10 PE=2 SV=5
SINPZ0301390.1 [mRNA] [translate_table: standard]	KOG2518	GO:0006281(DNA repair)	-	GO:0004518(nuclease activity)	Exonuclease 1 OS=Arabidopsis thaliana GN=EXO1 PE=2 SV=2
SINPZ0301391.1 [mRNA] [translate_table: standard]	KOG0318	-	-	GO:0005515(protein binding)	66 kDa stress protein OS=Physarum polycephalum PE=2 SV=1
SINPZ0301392.1 [mRNA] [translate_table: standard]	KOG3346	-	-	-	Protein MOTHER of FT and TF 1 OS=Arabidopsis thaliana GN=MFT PE=1 SV=1
SINPZ0301393.1 [mRNA] [translate_table: standard]	KOG1263	GO:0055114(oxidation-reduction process)	-	GO:0005507(copper ion binding),GO:0016491(oxidoreductase activity)	Laccase-1 OS=Arabidopsis thaliana GN=LAC1 PE=2 SV=1
SINPZ0301394.1 [mRNA] [translate_table: standard]	KOG0027	-	-	GO:0005509(calcium ion binding)	Calcium-binding allergen Ole e 8 OS=Olea europaea PE=1 SV=1
SINPZ0301395.1 [mRNA] [translate_table: standard]	KOG1269	-	-	GO:0008168(methyltransferase activity)	Phosphoethanolamine N-methyltransferase 1 OS=Arabidopsis thaliana GN=NMT1 PE=1 SV=1
SINPZ0301396.1 [mRNA] [translate_table: standard]	-	GO:0055085(transmembrane transport)	GO:0016021(integral component of membrane)	-	Auxin efflux carrier component 1 OS=Arabidopsis thaliana GN=PIN1 PE=1 SV=1
SINPZ0301864.1 [mRNA] [translate_table: standard]	-	GO:0000272(polysaccharide catabolic process)	-	GO:0016161(beta-amylase activity)	Beta-amylase 1, chloroplastic OS=Arabidopsis thaliana GN=BAM1 PE=1 SV=1
SINPZ0301865.1 [mRNA] [translate_table: standard]	KOG4744	-	-	-	Late embryogenesis abundant protein D-7 OS=Gossypium hirsutum PE=2 SV=1
SINPZ0301866.1 [mRNA] [translate_table: standard]	KOG4744	-	-	-	Late embryogenesis abundant protein D-7 OS=Gossypium hirsutum PE=2 SV=1
SINPZ0301867.1 [mRNA] [translate_table: standard]	-	-	-	-	-
SINPZ0301868.1 [mRNA] [translate_table: standard]	KOG0160	-	GO:0016459(myosin complex)	GO:0005515(protein binding),GO:0003774(motor activity),GO:0005524(ATP binding)	Myosin-8 OS=Arabidopsis thaliana GN=XI-B PE=3 SV=1
SINPZ0301869.1 [mRNA] [translate_table: standard]	KOG0160	-	-	-	Myosin-8 OS=Arabidopsis thaliana GN=XI-B PE=3 SV=1
SINPZ0301870.1 [mRNA] [translate_table: standard]	-	-	-	-	-
SINPZ0301871.1 [mRNA] [translate_table: standard]	-	-	-	-	-
SINPZ0301872.1 [mRNA] [translate_table: standard]	-	GO:0006468(protein phosphorylation)	-	GO:0004672(protein kinase activity),GO:0005524(ATP binding),GO:0005515(protein binding)	Probable leucine-rich repeat receptor-like protein kinase At5g63930 OS=Arabidopsis thaliana GN=At5g63930 PE=2 SV=1
SINPZ0302198.1 [mRNA] [translate_table: standard]	-	-	-	-	-
SINPZ0302199.1 [mRNA] [translate_table: standard]	-	GO:0006355(regulation of transcription, DNA-templated)	-	GO:0003700(DNA-binding transcription factor activity)	Ethylene-responsive transcription factor RAP2-4 OS=Arabidopsis thaliana GN=RAP2-4 PE=1 SV=1
SINPZ0302200.1 [mRNA] [translate_table: standard]	KOG1050	GO:0005992(trehalose biosynthetic process)	-	GO:0003824(catalytic activity)	Probable trehalose-phosphate phosphatase J OS=Arabidopsis thaliana GN=TPPJ PE=1 SV=1
SINPZ0302201.1 [mRNA] [translate_table: standard]	-	-	-	-	-
SINPZ0302202.1 [mRNA] [translate_table: standard]	KOG1267	GO:0006355(regulation of transcription, DNA-templated)	-	GO:0003690(double-stranded DNA binding)	-
SINPZ0302203.1 [mRNA] [translate_table: standard]	KOG1919	GO:0001522(pseudouridine synthesis),GO:0009451(RNA modification)	-	GO:0003723(RNA binding),GO:0009982(pseudouridine synthase activity)	RNA pseudouridine synthase 3, mitochondrial OS=Arabidopsis thaliana GN=At1g78910 PE=2 SV=1
SINPZ0302204.1 [mRNA] [translate_table: standard]	-	-	-	-	-
SINPZ0302205.1 [mRNA] [translate_table: standard]	KOG1267	GO:0006355(regulation of transcription, DNA-templated)	-	GO:0003690(double-stranded DNA binding)	-
SINPZ0302206.1 [mRNA] [translate_table: standard]	-	-	-	-	-
SINPZ0302207.1 [mRNA] [translate_table: standard]	KOG1124	-	-	GO:0005515(protein binding)	TPR repeat-containing thioredoxin TTL4 OS=Arabidopsis thaliana GN=TTL4 PE=2 SV=1
SINPZ0302208.1 [mRNA] [translate_table: standard]	-	-	-	-	-
SINPZ0302209.1 [mRNA] [translate_table: standard]	-	-	-	GO:0008168(methyltransferase activity)	Uncharacterized methyltransferase At1g78140, chloroplastic OS=Arabidopsis thaliana GN=At1g78140 PE=2 SV=1
SINPZ0302210.1 [mRNA] [translate_table: standard]	-	-	-	-	-
SINPZ0302211.1 [mRNA] [translate_table: standard]	KOG0819	-	-	GO:0005509(calcium ion binding),GO:0005544(calcium-dependent phospholipid binding)	Annexin D2 OS=Arabidopsis thaliana GN=ANN2 PE=1 SV=1
SINPZ0302212.1 [mRNA] [translate_table: standard]	KOG4207	-	-	GO:0003676(nucleic acid binding)	Serine/arginine-rich splicing factor SC35 OS=Arabidopsis thaliana GN=SC35 PE=1 SV=1
SINPZ0302213.1 [mRNA] [translate_table: standard]	-	-	-	-	-
SINPZ0302214.1 [mRNA] [translate_table: standard]	KOG0752	-	-	-	Probable mitochondrial adenine nucleotide transporter BTL3 OS=Arabidopsis thaliana GN=At5g64970 PE=2 SV=1
SINPZ0302215.1 [mRNA] [translate_table: standard]	-	GO:0006465(signal peptide processing)	GO:0005787(signal peptidase complex),GO:0016021(integral component of membrane)	GO:0008233(peptidase activity)	-
SINPZ0302216.1 [mRNA] [translate_table: standard]	KOG2265	-	-	-	NudC domain-containing protein 2 OS=Mus musculus GN=Nudcd2 PE=1 SV=1
SINPZ0302251.1 [mRNA] [translate_table: standard]	KOG1310	-	-	GO:0005515(protein binding)	WD and tetratricopeptide repeats protein 1 OS=Homo sapiens GN=WDTC1 PE=1 SV=2
SINPZ0302252.1 [mRNA] [translate_table: standard]	KOG4271	GO:0007165(signal transduction)	-	-	Rho GTPase-activating protein REN1 OS=Arabidopsis thaliana GN=REN1 PE=1 SV=2
SINPZ0302253.1 [mRNA] [translate_table: standard]	-	-	-	-	GEM-like protein 1 OS=Arabidopsis thaliana GN=FIP1 PE=1 SV=1
SINPZ0302254.1 [mRNA] [translate_table: standard]	KOG2446	GO:0006094(gluconeogenesis),GO:0006096(glycolytic process)	-	GO:0004347(glucose-6-phosphate isomerase activity)	Glucose-6-phosphate isomerase 1, chloroplastic OS=Arabidopsis thaliana GN=PGI1 PE=1 SV=1
SINPZ0302255.1 [mRNA] [translate_table: standard]	KOG1787	-	-	GO:0005515(protein binding)	BEACH domain-containing protein B OS=Arabidopsis thaliana GN=BCHB PE=3 SV=1
SINPZ0302256.1 [mRNA] [translate_table: standard]	KOG1910	-	-	-	Protein SABRE OS=Arabidopsis thaliana GN=SAB PE=1 SV=1
SINPZ0302257.1 [mRNA] [translate_table: standard]	KOG0244	GO:0007018(microtubule-based movement)	-	GO:0003777(microtubule motor activity),GO:0005524(ATP binding),GO:0008017(microtubule binding)	Kinesin-like protein FRA1 OS=Arabidopsis thaliana GN=FRA1 PE=1 SV=1
SINPZ0302694.1 [mRNA] [translate_table: standard]	-	-	-	-	-
SINPZ0302695.1 [mRNA] [translate_table: standard]	KOG1441	-	-	-	UDP-galactose transporter 1 OS=Arabidopsis thaliana GN=UDP-GALT1 PE=2 SV=1
SINPZ0302696.1 [mRNA] [translate_table: standard]	-	-	-	-	-
SINPZ0302697.1 [mRNA] [translate_table: standard]	-	-	-	-	LysM domain-containing GPI-anchored protein 1 OS=Arabidopsis thaliana GN=LYM1 PE=1 SV=1
SINPZ0302698.1 [mRNA] [translate_table: standard]	-	-	-	-	-
SINPZ0302699.1 [mRNA] [translate_table: standard]	KOG3182	GO:0006751(glutathione catabolic process)	-	GO:0003839(gamma-glutamylcyclotransferase activity)	Putative glutathione-specific gamma-glutamylcyclotransferase 2 OS=Xenopus laevis GN=chac2 PE=2 SV=1
SINPZ0302700.1 [mRNA] [translate_table: standard]	-	-	GO:0016020(membrane),GO:0016021(integral component of membrane)	-	WAT1-related protein At1g44800 OS=Arabidopsis thaliana GN=At1g44800 PE=1 SV=1
SINPZ0302701.1 [mRNA] [translate_table: standard]	-	-	-	-	Glutaredoxin-like protein YDR286C OS=Saccharomyces cerevisiae (strain ATCC 204508 / S288c) GN=YDR286C PE=3 SV=1
SINPZ0302702.1 [mRNA] [translate_table: standard]	KOG1691	-	-	-	Transmembrane emp24 domain-containing protein p24delta3 OS=Arabidopsis thaliana GN=At1g09580 PE=1 SV=1
SINPZ0302703.1 [mRNA] [translate_table: standard]	KOG2275	-	-	GO:0016787(hydrolase activity)	Aminoacylase-1 OS=Sus scrofa GN=ACY1 PE=1 SV=2
SINPZ0302704.1 [mRNA] [translate_table: standard]	-	-	-	-	-
SINPZ0302705.1 [mRNA] [translate_table: standard]	KOG0231	-	-	-	Phosphatidylinositol 4-phosphate 5-kinase 1 OS=Arabidopsis thaliana GN=PIP5K1 PE=1 SV=1
SINPZ0302706.1 [mRNA] [translate_table: standard]	KOG0257	GO:0009058(biosynthetic process)	-	GO:0030170(pyridoxal phosphate binding)	Methionine aminotransferase OS=Escherichia coli (strain K12) GN=ybdL PE=1 SV=1
SINPZ0302707.1 [mRNA] [translate_table: standard]	-	-	-	-	-
SINPZ0302708.1 [mRNA] [translate_table: standard]	-	GO:0071816(tail-anchored membrane protein insertion into ER membrane)	-	-	-
SINPZ0302709.1 [mRNA] [translate_table: standard]	KOG2102	-	-	GO:0003723(RNA binding),GO:0004540(ribonuclease activity)	DIS3-like exonuclease 2 OS=Arabidopsis thaliana GN=SOV PE=1 SV=1
SINPZ0302710.1 [mRNA] [translate_table: standard]	KOG3162	GO:0006412(translation)	GO:0005840(ribosome)	GO:0003735(structural constituent of ribosome)	30S ribosomal protein S18 OS=Thermus thermophilus (strain HB8 / ATCC 27634 / DSM 579) GN=rpsR PE=1 SV=3
SINPZ0302711.1 [mRNA] [translate_table: standard]	-	GO:0006468(protein phosphorylation)	-	GO:0004672(protein kinase activity),GO:0005524(ATP binding)	G-type lectin S-receptor-like serine/threonine-protein kinase At5g35370 OS=Arabidopsis thaliana GN=At5g35370 PE=2 SV=2
SINPZ0302712.1 [mRNA] [translate_table: standard]	KOG3070	-	-	GO:0003676(nucleic acid binding),GO:0008270(zinc ion binding)	Cold shock domain-containing protein 3 OS=Arabidopsis thaliana GN=CSP3 PE=1 SV=1
SINPZ0302713.1 [mRNA] [translate_table: standard]	-	-	-	-	Thaumatin-like protein OS=Arabidopsis thaliana GN=At1g18250 PE=2 SV=2
SINPZ0302714.1 [mRNA] [translate_table: standard]	KOG0715	-	-	GO:0031072(heat shock protein binding),GO:0051082(unfolded protein binding)	Chaperone protein DnaJ OS=Thermosynechococcus elongatus (strain BP-1) GN=dnaJ PE=3 SV=2
SINPZ0302715.1 [mRNA] [translate_table: standard]	KOG3483	GO:0071569(protein ufmylation)	-	-	Ubiquitin-fold modifier 1 OS=Arabidopsis thaliana GN=At1g77710 PE=3 SV=1
SINPZ0302716.1 [mRNA] [translate_table: standard]	-	-	-	-	Protein SRC2 OS=Glycine max GN=SRC2 PE=2 SV=1
SINPZ0302717.1 [mRNA] [translate_table: standard]	KOG1737	-	-	-	Oxysterol-binding protein-related protein 1C OS=Arabidopsis thaliana GN=ORP1C PE=2 SV=1
SINPZ0302718.1 [mRNA] [translate_table: standard]	KOG0229	GO:0046488(phosphatidylinositol metabolic process)	-	GO:0016307(phosphatidylinositol phosphate kinase activity)	Phosphatidylinositol 4-phosphate 5-kinase 1 OS=Arabidopsis thaliana GN=PIP5K1 PE=1 SV=1
SINPZ0302719.1 [mRNA] [translate_table: standard]	KOG4660	-	-	-	Protein terminal ear1 homolog OS=Oryza sativa subsp. indica GN=PLA2 PE=2 SV=1
SINPZ0302720.1 [mRNA] [translate_table: standard]	KOG0027	-	-	GO:0005509(calcium ion binding)	Probable calcium-binding protein CML29 OS=Oryza sativa subsp. japonica GN=CML29 PE=2 SV=1
SINPZ0302721.1 [mRNA] [translate_table: standard]	KOG0660	GO:0006468(protein phosphorylation)	-	GO:0004672(protein kinase activity),GO:0005524(ATP binding)	Mitogen-activated protein kinase homolog MMK1 OS=Medicago sativa GN=MMK1 PE=1 SV=1
SINPZ0302722.1 [mRNA] [translate_table: standard]	-	-	-	-	-
SINPZ0302723.1 [mRNA] [translate_table: standard]	-	-	-	-	-
SINPZ0302724.1 [mRNA] [translate_table: standard]	KOG0198	GO:0006468(protein phosphorylation)	-	GO:0004672(protein kinase activity),GO:0005524(ATP binding)	Mitogen-activated protein kinase kinase kinase 1 OS=Arabidopsis thaliana GN=MEKK1 PE=1 SV=2
SINPZ0400429.1 [mRNA] [translate_table: standard]	-	-	-	-	-
SINPZ0400430.1 [mRNA] [translate_table: standard]	-	-	-	-	-
SINPZ0400431.1 [mRNA] [translate_table: standard]	KOG0841	-	-	-	14-3-3-like protein GF14 iota OS=Arabidopsis thaliana GN=GRF12 PE=2 SV=1
SINPZ0400432.1 [mRNA] [translate_table: standard]	-	GO:0006355(regulation of transcription, DNA-templated)	GO:0005634(nucleus),GO:0043189(H4/H2A histone acetyltransferase complex)	-	-
SINPZ0400433.1 [mRNA] [translate_table: standard]	KOG4197	-	-	-	Pentatricopeptide repeat-containing protein At1g26460, mitochondrial OS=Arabidopsis thaliana GN=At1g26460 PE=2 SV=1
SINPZ0400434.1 [mRNA] [translate_table: standard]	-	-	-	-	-
SINPZ0400435.1 [mRNA] [translate_table: standard]	-	-	-	-	PLASMODESMATA CALLOSE-BINDING PROTEIN 3 OS=Arabidopsis thaliana GN=PDCB3 PE=1 SV=1
SINPZ0400436.1 [mRNA] [translate_table: standard]	KOG1121	-	-	GO:0003677(DNA binding)	Zinc finger BED domain-containing protein RICESLEEPER 2 OS=Oryza sativa subsp. japonica GN=Os03g0733400 PE=2 SV=1
SINPZ0400437.1 [mRNA] [translate_table: standard]	KOG1121	-	-	GO:0003677(DNA binding)	Zinc finger BED domain-containing protein RICESLEEPER 2 OS=Oryza sativa subsp. japonica GN=Os03g0733400 PE=2 SV=1
SINPZ0400438.1 [mRNA] [translate_table: standard]	-	-	-	-	-
SINPZ0400439.1 [mRNA] [translate_table: standard]	KOG1062	-	-	-	AP-4 complex subunit epsilon OS=Arabidopsis thaliana GN=At1g31730 PE=1 SV=1
SINPZ0400440.1 [mRNA] [translate_table: standard]	KOG2962	-	-	-	Erlin-2-B OS=Xenopus laevis GN=erlin2-b PE=2 SV=1
SINPZ0400451.1 [mRNA] [translate_table: standard]	-	-	-	-	-
SINPZ0400452.1 [mRNA] [translate_table: standard]	-	-	-	-	-
SINPZ0400652.1 [mRNA] [translate_table: standard]	KOG4302	-	-	-	65-kDa microtubule-associated protein 6 OS=Arabidopsis thaliana GN=MAP65-6 PE=1 SV=1
SINPZ0400653.1 [mRNA] [translate_table: standard]	-	-	-	-	-
SINPZ0400654.1 [mRNA] [translate_table: standard]	-	-	-	-	-
SINPZ0400655.1 [mRNA] [translate_table: standard]	KOG0521	-	-	GO:0005096(GTPase activator activity)	ADP-ribosylation factor GTPase-activating protein AGD2 OS=Arabidopsis thaliana GN=AGD2 PE=2 SV=1
SINPZ0400656.1 [mRNA] [translate_table: standard]	-	-	-	-	-
SINPZ0400657.1 [mRNA] [translate_table: standard]	-	-	-	-	-
SINPZ0400658.1 [mRNA] [translate_table: standard]	KOG2679	-	-	GO:0016787(hydrolase activity)	Purple acid phosphatase 3 OS=Arabidopsis thaliana GN=PAP3 PE=2 SV=1
SINPZ0401098.1 [mRNA] [translate_table: standard]	KOG0027	-	-	GO:0005509(calcium ion binding)	Probable calcium-binding protein CML13 OS=Arabidopsis thaliana GN=CML13 PE=2 SV=1
SINPZ0401099.1 [mRNA] [translate_table: standard]	KOG0400	GO:0006412(translation)	GO:0005840(ribosome)	GO:0003735(structural constituent of ribosome)	40S ribosomal protein S13 OS=Glycine max GN=RPS13 PE=2 SV=1
SINPZ0401100.1 [mRNA] [translate_table: standard]	KOG3238	-	-	-	Chloride conductance regulatory protein ICln OS=Arabidopsis thaliana GN=At5g62290 PE=2 SV=1
SINPZ0401101.1 [mRNA] [translate_table: standard]	KOG0900	-	-	-	40S ribosomal protein S20-2 OS=Arabidopsis thaliana GN=RPS20B PE=2 SV=1
SINPZ0401102.1 [mRNA] [translate_table: standard]	KOG1371	-	-	GO:0003824(catalytic activity),GO:0050662(coenzyme binding)	UDP-glucuronate 4-epimerase 3 OS=Arabidopsis thaliana GN=GAE3 PE=2 SV=1
SINPZ0401103.1 [mRNA] [translate_table: standard]	-	-	-	-	-
SINPZ0401104.1 [mRNA] [translate_table: standard]	-	-	-	-	Protein EXORDIUM-like 3 OS=Arabidopsis thaliana GN=EXL3 PE=2 SV=1
SINPZ0401105.1 [mRNA] [translate_table: standard]	KOG2090	-	-	-	Protein LOW PSII ACCUMULATION 2, chloroplastic OS=Arabidopsis thaliana GN=LPA2 PE=1 SV=1
SINPZ0401106.1 [mRNA] [translate_table: standard]	KOG0133	-	-	-	Pheophytinase, chloroplastic OS=Arabidopsis thaliana GN=PPH PE=1 SV=1
SINPZ0401107.1 [mRNA] [translate_table: standard]	KOG0619	-	-	-	Probable LRR receptor-like serine/threonine-protein kinase At4g36180 OS=Arabidopsis thaliana GN=At4g36180 PE=2 SV=1
SINPZ0401108.1 [mRNA] [translate_table: standard]	KOG2090	GO:0006508(proteolysis)	-	GO:0004222(metalloendopeptidase activity)	Probable mitochondrial intermediate peptidase, mitochondrial OS=Arabidopsis thaliana GN=MIP PE=3 SV=1
SINPZ0401109.1 [mRNA] [translate_table: standard]	KOG0606	GO:0006468(protein phosphorylation)	-	GO:0004672(protein kinase activity),GO:0005524(ATP binding)	Probable serine/threonine protein kinase IRE OS=Arabidopsis thaliana GN=IRE PE=2 SV=1
SINPZ0401110.1 [mRNA] [translate_table: standard]	KOG4197	-	-	-	Pentatricopeptide repeat-containing protein At4g25270, chloroplastic OS=Arabidopsis thaliana GN=PCMP-E53 PE=3 SV=1
SINPZ0401111.1 [mRNA] [translate_table: standard]	-	-	-	GO:0004857(enzyme inhibitor activity)	21 kDa protein OS=Daucus carota PE=2 SV=1
SINPZ0401112.1 [mRNA] [translate_table: standard]	-	-	-	GO:0004857(enzyme inhibitor activity)	21 kDa protein OS=Daucus carota PE=2 SV=1
SINPZ0401162.1 [mRNA] [translate_table: standard]	-	-	-	-	Expansin-B15 OS=Oryza sativa subsp. japonica GN=EXPB15 PE=3 SV=2
SINPZ0401163.1 [mRNA] [translate_table: standard]	KOG0254	GO:0055085(transmembrane transport)	GO:0016021(integral component of membrane)	GO:0022857(transmembrane transporter activity)	Hexose carrier protein HEX6 OS=Ricinus communis GN=HEX6 PE=2 SV=1
SINPZ0401164.1 [mRNA] [translate_table: standard]	KOG0254	GO:0055085(transmembrane transport)	GO:0016021(integral component of membrane)	GO:0022857(transmembrane transporter activity)	Hexose carrier protein HEX6 OS=Ricinus communis GN=HEX6 PE=2 SV=1
SINPZ0401165.1 [mRNA] [translate_table: standard]	KOG0254	GO:0055085(transmembrane transport)	GO:0016021(integral component of membrane)	GO:0022857(transmembrane transporter activity)	Hexose carrier protein HEX6 OS=Ricinus communis GN=HEX6 PE=2 SV=1
SINPZ0401166.1 [mRNA] [translate_table: standard]	KOG0254	GO:0055085(transmembrane transport)	GO:0016021(integral component of membrane)	GO:0022857(transmembrane transporter activity)	Hexose carrier protein HEX6 OS=Ricinus communis GN=HEX6 PE=2 SV=1
SINPZ0401167.1 [mRNA] [translate_table: standard]	KOG0254	GO:0055085(transmembrane transport)	GO:0016021(integral component of membrane)	GO:0022857(transmembrane transporter activity)	Hexose carrier protein HEX6 OS=Ricinus communis GN=HEX6 PE=2 SV=1
SINPZ0401168.1 [mRNA] [translate_table: standard]	KOG0254	GO:0055085(transmembrane transport)	GO:0016021(integral component of membrane)	GO:0022857(transmembrane transporter activity)	Hexose carrier protein HEX6 OS=Ricinus communis GN=HEX6 PE=2 SV=1
SINPZ0401169.1 [mRNA] [translate_table: standard]	-	-	-	-	-
SINPZ0401170.1 [mRNA] [translate_table: standard]	KOG0254	GO:0055085(transmembrane transport)	GO:0016021(integral component of membrane)	GO:0022857(transmembrane transporter activity)	Hexose carrier protein HEX6 OS=Ricinus communis GN=HEX6 PE=2 SV=1
SINPZ0401171.1 [mRNA] [translate_table: standard]	KOG0254	GO:0055085(transmembrane transport)	GO:0016021(integral component of membrane)	GO:0022857(transmembrane transporter activity)	Hexose carrier protein HEX6 OS=Ricinus communis GN=HEX6 PE=2 SV=1
SINPZ0401172.1 [mRNA] [translate_table: standard]	KOG0254	GO:0055085(transmembrane transport)	GO:0016021(integral component of membrane)	GO:0022857(transmembrane transporter activity)	Hexose carrier protein HEX6 OS=Ricinus communis GN=HEX6 PE=2 SV=1
SINPZ0401173.1 [mRNA] [translate_table: standard]	KOG0254	GO:0055085(transmembrane transport)	GO:0016021(integral component of membrane)	GO:0022857(transmembrane transporter activity)	Hexose carrier protein HEX6 OS=Ricinus communis GN=HEX6 PE=2 SV=1
SINPZ0401202.1 [mRNA] [translate_table: standard]	-	-	-	GO:0010333(terpene synthase activity),GO:0016829(lyase activity),GO:0000287(magnesium ion binding)	Copal-8-ol diphosphate hydratase, chloroplastic OS=Nicotiana tabacum GN=CPS2 PE=1 SV=1
SINPZ0401203.1 [mRNA] [translate_table: standard]	-	-	-	-	Copal-8-ol diphosphate hydratase, chloroplastic OS=Nicotiana tabacum GN=CPS2 PE=1 SV=1
SINPZ0401204.1 [mRNA] [translate_table: standard]	-	-	-	GO:0010333(terpene synthase activity),GO:0016829(lyase activity),GO:0000287(magnesium ion binding)	Copal-8-ol diphosphate hydratase, chloroplastic OS=Nicotiana tabacum GN=CPS2 PE=1 SV=1
SINPZ0401205.1 [mRNA] [translate_table: standard]	-	-	-	GO:0010333(terpene synthase activity),GO:0016829(lyase activity),GO:0000287(magnesium ion binding)	Beta-phellandrene synthase (neryl-diphosphate-cyclizing), chloroplastic OS=Solanum lycopersicum GN=PHS1 PE=1 SV=1
SINPZ0401206.1 [mRNA] [translate_table: standard]	KOG3392	GO:0008380(RNA splicing)	GO:0035145(exon-exon junction complex)	-	Protein mago nashi homolog OS=Oryza sativa subsp. japonica GN=Os12g0287200 PE=2 SV=2
SINPZ0401207.1 [mRNA] [translate_table: standard]	-	-	-	GO:0009055(electron transfer activity)	Blue copper protein OS=Pisum sativum PE=2 SV=1
SINPZ0401208.1 [mRNA] [translate_table: standard]	KOG1635	GO:0055114(oxidation-reduction process)	-	GO:0008113(peptide-methionine (S)-S-oxide reductase activity)	Peptide methionine sulfoxide reductase OS=Lactuca sativa PE=2 SV=1
SINPZ0401209.1 [mRNA] [translate_table: standard]	KOG1082	GO:0034968(histone lysine methylation)	GO:0005634(nucleus)	GO:0008270(zinc ion binding),GO:0018024(histone-lysine N-methyltransferase activity),GO:0005515(protein binding)	Histone-lysine N-methyltransferase, H3 lysine-9 specific SUVH6 OS=Arabidopsis thaliana GN=SUVH6 PE=2 SV=2
SINPZ0401210.1 [mRNA] [translate_table: standard]	KOG1674	GO:0000079(regulation of cyclin-dependent protein serine/threonine kinase activity)	-	GO:0019901(protein kinase binding)	Cyclin-U4-1 OS=Arabidopsis thaliana GN=CYCU4-1 PE=1 SV=1
SINPZ0401211.1 [mRNA] [translate_table: standard]	-	-	-	-	-
SINPZ0401212.1 [mRNA] [translate_table: standard]	KOG3102	GO:0034477(U6 snRNA 3'-end processing)	-	GO:0004518(nuclease activity)	U6 snRNA phosphodiesterase OS=Mus musculus GN=Usb1 PE=2 SV=1
SINPZ0401213.1 [mRNA] [translate_table: standard]	KOG1237	GO:0055085(transmembrane transport)	GO:0016020(membrane)	GO:0022857(transmembrane transporter activity)	Protein NRT1/ PTR FAMILY 5.5 OS=Arabidopsis thaliana GN=NPF5.5 PE=2 SV=1
SINPZ0401214.1 [mRNA] [translate_table: standard]	KOG1237	-	-	-	Protein NRT1/ PTR FAMILY 5.5 OS=Arabidopsis thaliana GN=NPF5.5 PE=2 SV=1
SINPZ0401215.1 [mRNA] [translate_table: standard]	KOG1398	-	-	-	Transmembrane protein 135 OS=Xenopus laevis GN=tmem135 PE=2 SV=1
SINPZ0401216.1 [mRNA] [translate_table: standard]	KOG0619	-	-	GO:0005515(protein binding)	LRR receptor-like serine/threonine-protein kinase GSO1 OS=Arabidopsis thaliana GN=GSO1 PE=2 SV=1
SINPZ0401217.1 [mRNA] [translate_table: standard]	-	-	-	-	-
SINPZ0401218.1 [mRNA] [translate_table: standard]	KOG2250	GO:0006520(cellular amino acid metabolic process),GO:0055114(oxidation-reduction process)	-	GO:0016491(oxidoreductase activity)	Glutamate dehydrogenase A OS=Nicotiana plumbaginifolia GN=GDHA PE=2 SV=1
SINPZ0401219.1 [mRNA] [translate_table: standard]	KOG4209	-	-	GO:0003676(nucleic acid binding)	Polyadenylate-binding protein 1 OS=Arabidopsis thaliana GN=PABN1 PE=1 SV=1
SINPZ0401220.1 [mRNA] [translate_table: standard]	-	GO:0055114(oxidation-reduction process)	-	GO:0016491(oxidoreductase activity),GO:0004097(catechol oxidase activity)	Aureusidin synthase OS=Antirrhinum majus GN=AS1 PE=1 SV=1
SINPZ0401221.1 [mRNA] [translate_table: standard]	-	-	-	-	-
SINPZ0401222.1 [mRNA] [translate_table: standard]	-	GO:0042545(cell wall modification)	-	GO:0030599(pectinesterase activity)	Pectinesterase 1 OS=Olea europaea PE=1 SV=1
SINPZ0401223.1 [mRNA] [translate_table: standard]	-	GO:0042545(cell wall modification)	-	GO:0030599(pectinesterase activity)	Pectinesterase 1 OS=Olea europaea PE=1 SV=1
SINPZ0401224.1 [mRNA] [translate_table: standard]	-	-	-	-	Uncharacterized protein At1g28695 OS=Arabidopsis thaliana GN=At1g28695 PE=2 SV=1
SINPZ0401225.1 [mRNA] [translate_table: standard]	-	-	-	-	Uncharacterized protein At1g28695 OS=Arabidopsis thaliana GN=At1g28695 PE=2 SV=1
SINPZ0401226.1 [mRNA] [translate_table: standard]	KOG1546	-	-	-	Metacaspase-1 OS=Arabidopsis thaliana GN=AMC1 PE=1 SV=1
SINPZ0401227.1 [mRNA] [translate_table: standard]	-	-	-	-	-
SINPZ0401228.1 [mRNA] [translate_table: standard]	-	GO:0006729(tetrahydrobiopterin biosynthetic process)	-	GO:0008124(4-alpha-hydroxytetrahydrobiopterin dehydratase activity)	Putative pterin-4-alpha-carbinolamine dehydratase OS=Microcystis aeruginosa (strain NIES-843) GN=MAE_39970 PE=3 SV=1
SINPZ0401229.1 [mRNA] [translate_table: standard]	KOG1100	-	-	-	BOI-related E3 ubiquitin-protein ligase 1 OS=Arabidopsis thaliana GN=BRG1 PE=1 SV=1
SINPZ0401230.1 [mRNA] [translate_table: standard]	KOG0876	GO:0006801(superoxide metabolic process),GO:0055114(oxidation-reduction process)	-	GO:0004784(superoxide dismutase activity),GO:0046872(metal ion binding)	Superoxide dismutase [Fe] 2, chloroplastic OS=Arabidopsis thaliana GN=FSD2 PE=1 SV=1
SINPZ0401231.1 [mRNA] [translate_table: standard]	KOG4197	-	-	-	Pentatricopeptide repeat-containing protein At1g02060, chloroplastic OS=Arabidopsis thaliana GN=At1g02060 PE=2 SV=2
SINPZ0401232.1 [mRNA] [translate_table: standard]	KOG1758	GO:0015986(ATP synthesis coupled proton transport)	-	-	ATP synthase subunit delta', mitochondrial OS=Ipomoea batatas PE=1 SV=1
SINPZ0401233.1 [mRNA] [translate_table: standard]	KOG0305	-	-	GO:0005515(protein binding)	Cell division cycle 20.2, cofactor of APC complex OS=Arabidopsis thaliana GN=CDC20-2 PE=1 SV=1
SINPZ0401234.1 [mRNA] [translate_table: standard]	-	-	-	-	Dirigent protein 23 OS=Arabidopsis thaliana GN=DIR23 PE=2 SV=1
SINPZ0401235.1 [mRNA] [translate_table: standard]	-	-	-	-	Dirigent protein 21 OS=Arabidopsis thaliana GN=DIR21 PE=3 SV=1
SINPZ0401236.1 [mRNA] [translate_table: standard]	-	-	-	-	-
SINPZ0401237.1 [mRNA] [translate_table: standard]	-	-	-	-	Dirigent protein 4 OS=Arabidopsis thaliana GN=DIR4 PE=2 SV=1
SINPZ0401238.1 [mRNA] [translate_table: standard]	KOG2084	-	-	-	Mitochondrial import receptor subunit TOM70 OS=Homo sapiens GN=TOMM70A PE=1 SV=1
SINPZ0401239.1 [mRNA] [translate_table: standard]	KOG2084	-	-	GO:0005515(protein binding)	SET and MYND domain-containing protein 4 OS=Homo sapiens GN=SMYD4 PE=2 SV=3
SINPZ0401240.1 [mRNA] [translate_table: standard]	-	-	-	-	-
SINPZ0401241.1 [mRNA] [translate_table: standard]	-	-	-	-	-
SINPZ0401242.1 [mRNA] [translate_table: standard]	-	-	-	-	-
SINPZ0401243.1 [mRNA] [translate_table: standard]	KOG4638	-	-	-	RING finger and transmembrane domain-containing protein 2 OS=Homo sapiens GN=RNFT2 PE=2 SV=2
SINPZ0401244.1 [mRNA] [translate_table: standard]	KOG1454	-	-	-	2-hydroxy-6-oxononadienedioate/2-hydroxy-6-oxononatrienedioate hydrolase OS=Klebsiella pneumoniae subsp. pneumoniae (strain ATCC 700721 / MGH 78578) GN=mhpC PE=3 SV=1
SINPZ0401245.1 [mRNA] [translate_table: standard]	-	-	-	-	-
SINPZ0401246.1 [mRNA] [translate_table: standard]	-	-	-	-	Probable acetyltransferase NSI OS=Oryza sativa subsp. japonica GN=NSI PE=2 SV=1
SINPZ0401247.1 [mRNA] [translate_table: standard]	-	-	-	-	Probable inactive receptor kinase At5g58300 OS=Arabidopsis thaliana GN=At5g58300 PE=2 SV=1
SINPZ0401248.1 [mRNA] [translate_table: standard]	KOG0907	GO:0045454(cell redox homeostasis)	-	-	Thioredoxin H-type OS=Populus jackii PE=1 SV=1
SINPZ0401249.1 [mRNA] [translate_table: standard]	-	-	-	-	Uncharacterized protein At5g05190 OS=Arabidopsis thaliana GN=Y-1 PE=1 SV=1
SINPZ0401250.1 [mRNA] [translate_table: standard]	KOG0298	-	-	-	-
SINPZ0401251.1 [mRNA] [translate_table: standard]	KOG0298	-	-	GO:0005524(ATP binding)	E3 ubiquitin-protein ligase SHPRH OS=Homo sapiens GN=SHPRH PE=1 SV=2
SINPZ0401252.1 [mRNA] [translate_table: standard]	-	-	-	-	-
SINPZ0401253.1 [mRNA] [translate_table: standard]	KOG1105	GO:0006351(transcription, DNA-templated)	GO:0005634(nucleus)	GO:0003676(nucleic acid binding),GO:0008270(zinc ion binding)	Transcription elongation factor TFIIS OS=Arabidopsis thaliana GN=TFIIS PE=1 SV=1
SINPZ0401254.1 [mRNA] [translate_table: standard]	-	-	-	-	Rhodanese-like domain-containing protein 7 OS=Arabidopsis thaliana GN=STR7 PE=2 SV=1
SINPZ0401255.1 [mRNA] [translate_table: standard]	-	-	-	-	Rhodanese-like domain-containing protein 7 OS=Arabidopsis thaliana GN=STR7 PE=2 SV=1
SINPZ0401256.1 [mRNA] [translate_table: standard]	-	GO:0006355(regulation of transcription, DNA-templated)	-	GO:0003700(DNA-binding transcription factor activity),GO:0043565(sequence-specific DNA binding)	Probable WRKY transcription factor 70 OS=Arabidopsis thaliana GN=WRKY70 PE=2 SV=1
SINPZ0401257.1 [mRNA] [translate_table: standard]	-	GO:0006355(regulation of transcription, DNA-templated)	-	GO:0003700(DNA-binding transcription factor activity),GO:0043565(sequence-specific DNA binding)	WRKY transcription factor 55 OS=Arabidopsis thaliana GN=WRKY55 PE=2 SV=1
SINPZ0401258.1 [mRNA] [translate_table: standard]	KOG1243	-	-	-	Probable inactive serine/threonine-protein kinase scy1 OS=Dictyostelium discoideum GN=scy1 PE=3 SV=1
SINPZ0401259.1 [mRNA] [translate_table: standard]	KOG2568	-	GO:0016021(integral component of membrane)	-	Transmembrane protein 87A OS=Xenopus tropicalis GN=tmem87a PE=2 SV=1
SINPZ0401260.1 [mRNA] [translate_table: standard]	KOG2711	GO:0005975(carbohydrate metabolic process),GO:0055114(oxidation-reduction process),GO:0046168(glycerol-3-phosphate catabolic process)	-	GO:0004367(glycerol-3-phosphate dehydrogenase [NAD+] activity),GO:0016616(oxidoreductase activity, acting on the CH-OH group of donors, NAD or NADP as acceptor),GO:0051287(NAD binding)	Glycerol-3-phosphate dehydrogenase [NAD(+)] 2, chloroplastic OS=Arabidopsis thaliana GN=GLY1 PE=1 SV=1
SINPZ0401261.1 [mRNA] [translate_table: standard]	-	-	-	-	-
SINPZ0401262.1 [mRNA] [translate_table: standard]	KOG1221	-	-	-	Fatty acyl-CoA reductase 2 OS=Arabidopsis thaliana GN=FAR2 PE=2 SV=2
SINPZ0401263.1 [mRNA] [translate_table: standard]	KOG1221	-	-	-	Fatty acyl-CoA reductase 2 OS=Arabidopsis thaliana GN=FAR2 PE=2 SV=2
SINPZ0401264.1 [mRNA] [translate_table: standard]	-	-	-	-	-
SINPZ0401265.1 [mRNA] [translate_table: standard]	-	GO:0006468(protein phosphorylation)	-	GO:0004672(protein kinase activity),GO:0005515(protein binding)	Probable LRR receptor-like serine/threonine-protein kinase IRK OS=Arabidopsis thaliana GN=IRK PE=1 SV=1
SINPZ0401266.1 [mRNA] [translate_table: standard]	-	-	-	-	-
SINPZ0401267.1 [mRNA] [translate_table: standard]	-	-	-	-	-
SINPZ0401268.1 [mRNA] [translate_table: standard]	KOG0800	-	-	-	RING-H2 finger protein ATL72 OS=Arabidopsis thaliana GN=ATL72 PE=2 SV=1
SINPZ0401269.1 [mRNA] [translate_table: standard]	-	GO:0006355(regulation of transcription, DNA-templated)	-	GO:0003700(DNA-binding transcription factor activity)	Transcription factor RF2b OS=Oryza sativa subsp. japonica GN=RF2b PE=1 SV=2
SINPZ0401270.1 [mRNA] [translate_table: standard]	-	-	-	-	Expansin-A2 OS=Oryza sativa subsp. japonica GN=EXPA2 PE=2 SV=2
SINPZ0401271.1 [mRNA] [translate_table: standard]	KOG2633	-	-	-	Macro domain-containing protein XCC3184 OS=Xanthomonas campestris pv. campestris (strain ATCC 33913 / DSM 3586 / NCPPB 528 / LMG 568 / P 25) GN=XCC3184 PE=3 SV=1
SINPZ0401272.1 [mRNA] [translate_table: standard]	KOG0876	GO:0006801(superoxide metabolic process),GO:0055114(oxidation-reduction process)	-	GO:0004784(superoxide dismutase activity),GO:0046872(metal ion binding)	Superoxide dismutase [Mn], mitochondrial OS=Nicotiana plumbaginifolia GN=SODA PE=1 SV=1
SINPZ0401273.1 [mRNA] [translate_table: standard]	KOG1253	GO:0008033(tRNA processing)	-	GO:0003723(RNA binding),GO:0004809(tRNA (guanine-N2-)-methyltransferase activity)	tRNA (guanine(26)-N(2))-dimethyltransferase OS=Thermococcus onnurineus (strain NA1) GN=trm1 PE=3 SV=1
SINPZ0401274.1 [mRNA] [translate_table: standard]	KOG2834	-	-	-	NPL4-like protein 2 OS=Arabidopsis thaliana GN=At2g47970 PE=1 SV=1
SINPZ0401275.1 [mRNA] [translate_table: standard]	KOG2366	GO:0005975(carbohydrate metabolic process)	-	GO:0004553(hydrolase activity, hydrolyzing O-glycosyl compounds)	Alpha-galactosidase 3 OS=Arabidopsis thaliana GN=AGAL3 PE=1 SV=1
SINPZ0401276.1 [mRNA] [translate_table: standard]	KOG2366	GO:0005975(carbohydrate metabolic process)	-	GO:0004553(hydrolase activity, hydrolyzing O-glycosyl compounds)	Alpha-galactosidase 3 OS=Arabidopsis thaliana GN=AGAL3 PE=1 SV=1
SINPZ0401277.1 [mRNA] [translate_table: standard]	-	-	-	-	-
SINPZ0401278.1 [mRNA] [translate_table: standard]	-	GO:0045893(positive regulation of transcription, DNA-templated)	GO:0005634(nucleus)	GO:0003677(DNA binding),GO:0008270(zinc ion binding)	-
SINPZ0401279.1 [mRNA] [translate_table: standard]	-	GO:0006862(nucleotide transport)	GO:0016021(integral component of membrane)	GO:0005471(ATP:ADP antiporter activity)	-
SINPZ0401280.1 [mRNA] [translate_table: standard]	KOG1716	GO:0016311(dephosphorylation)	-	GO:0008138(protein tyrosine/serine/threonine phosphatase activity)	Phosphoglucan phosphatase LSF2, chloroplastic OS=Arabidopsis thaliana GN=LSF2 PE=1 SV=1
SINPZ0401281.1 [mRNA] [translate_table: standard]	-	GO:0055085(transmembrane transport)	GO:0016020(membrane)	GO:0022857(transmembrane transporter activity)	Adenine/guanine permease AZG1 OS=Arabidopsis thaliana GN=AZG1 PE=2 SV=1
SINPZ0401282.1 [mRNA] [translate_table: standard]	KOG0583	GO:0007165(signal transduction),GO:0006468(protein phosphorylation)	-	GO:0004672(protein kinase activity),GO:0005524(ATP binding)	CBL-interacting protein kinase 2 OS=Oryza sativa subsp. japonica GN=CIPK2 PE=2 SV=1
SINPZ0401283.1 [mRNA] [translate_table: standard]	-	-	-	-	-
SINPZ0401284.1 [mRNA] [translate_table: standard]	KOG2914	-	-	-	Beta-phosphoglucomutase OS=Escherichia coli (strain K12) GN=ycjU PE=1 SV=1
SINPZ0401285.1 [mRNA] [translate_table: standard]	-	-	-	-	WEB family protein At2g40480 OS=Arabidopsis thaliana GN=At2g40480 PE=2 SV=1
SINPZ0401286.1 [mRNA] [translate_table: standard]	-	-	-	-	-
SINPZ0401287.1 [mRNA] [translate_table: standard]	-	-	-	-	LOB domain-containing protein 15 OS=Arabidopsis thaliana GN=LBD15 PE=2 SV=2
SINPZ0401288.1 [mRNA] [translate_table: standard]	-	-	-	-	-
SINPZ0401289.1 [mRNA] [translate_table: standard]	-	GO:0006468(protein phosphorylation)	-	GO:0004672(protein kinase activity)	Cysteine-rich receptor-like protein kinase 26 OS=Arabidopsis thaliana GN=CRK26 PE=2 SV=1
SINPZ0401290.1 [mRNA] [translate_table: standard]	-	GO:0006979(response to oxidative stress),GO:0055114(oxidation-reduction process)	-	GO:0004601(peroxidase activity),GO:0020037(heme binding)	Peroxidase 4 OS=Vitis vinifera GN=GSVIVT00023967001 PE=1 SV=1
SINPZ0401291.1 [mRNA] [translate_table: standard]	KOG1237	GO:0055085(transmembrane transport)	GO:0016020(membrane)	GO:0022857(transmembrane transporter activity)	Protein NRT1/ PTR FAMILY 5.1 OS=Arabidopsis thaliana GN=NPF5.1 PE=2 SV=2
SINPZ0401292.1 [mRNA] [translate_table: standard]	-	-	-	-	-
SINPZ0401293.1 [mRNA] [translate_table: standard]	KOG1987	-	-	GO:0005515(protein binding)	BTB/POZ domain-containing protein At3g56230 OS=Arabidopsis thaliana GN=At3g56230 PE=2 SV=1
SINPZ0401294.1 [mRNA] [translate_table: standard]	-	-	-	-	Transcription factor bHLH61 OS=Arabidopsis thaliana GN=BHLH61 PE=2 SV=1
SINPZ0401295.1 [mRNA] [translate_table: standard]	KOG4197	-	-	GO:0008270(zinc ion binding)	Pentatricopeptide repeat-containing protein At2g27610 OS=Arabidopsis thaliana GN=PCMP-H60 PE=2 SV=1
SINPZ0401296.1 [mRNA] [translate_table: standard]	KOG1305	-	-	-	Probable sodium-coupled neutral amino acid transporter 6 OS=Xenopus tropicalis GN=slc38a6 PE=2 SV=1
SINPZ0401297.1 [mRNA] [translate_table: standard]	KOG1305	-	-	-	Putative sodium-coupled neutral amino acid transporter 7 OS=Danio rerio GN=slc38a7 PE=2 SV=1
SINPZ0401298.1 [mRNA] [translate_table: standard]	KOG1586	-	-	-	Alpha-soluble NSF attachment protein OS=Solanum tuberosum PE=2 SV=1
SINPZ0401299.1 [mRNA] [translate_table: standard]	-	-	-	-	Protein PLANT CADMIUM RESISTANCE 10 OS=Arabidopsis thaliana GN=PCR10 PE=2 SV=1
SINPZ0401300.1 [mRNA] [translate_table: standard]	-	-	-	-	Wound-induced protein 1 OS=Solanum tuberosum GN=WUN1 PE=2 SV=1
SINPZ0401301.1 [mRNA] [translate_table: standard]	-	-	-	-	-
SINPZ0401302.1 [mRNA] [translate_table: standard]	-	-	-	-	Staphylococcal-like nuclease CAN2 OS=Arabidopsis thaliana GN=CAN2 PE=1 SV=1
SINPZ0401303.1 [mRNA] [translate_table: standard]	KOG1603	GO:0030001(metal ion transport)	-	GO:0046872(metal ion binding)	Copper transport protein CCH OS=Arabidopsis thaliana GN=CCH PE=1 SV=1
SINPZ0401304.1 [mRNA] [translate_table: standard]	-	-	-	-	Polyadenylate-binding protein-interacting protein 2 OS=Arabidopsis thaliana GN=CID2 PE=2 SV=1
SINPZ0401305.1 [mRNA] [translate_table: standard]	KOG1650	GO:0006812(cation transport),GO:0055085(transmembrane transport)	GO:0016021(integral component of membrane)	GO:0015299(solute:proton antiporter activity)	Cation/H(+) antiporter 15 OS=Arabidopsis thaliana GN=CHX15 PE=2 SV=1
SINPZ0401306.1 [mRNA] [translate_table: standard]	KOG1650	GO:0006812(cation transport),GO:0055085(transmembrane transport)	GO:0016021(integral component of membrane)	GO:0015299(solute:proton antiporter activity)	Cation/H(+) antiporter 15 OS=Arabidopsis thaliana GN=CHX15 PE=2 SV=1
SINPZ0401307.1 [mRNA] [translate_table: standard]	KOG2380	GO:0006571(tyrosine biosynthetic process),GO:0055114(oxidation-reduction process)	-	GO:0004665(prephenate dehydrogenase (NADP+) activity),GO:0008977(prephenate dehydrogenase (NAD+) activity)	Arogenate dehydrogenase 1, chloroplastic OS=Arabidopsis thaliana GN=TYRAAT1 PE=1 SV=1
SINPZ0401308.1 [mRNA] [translate_table: standard]	-	-	-	-	Protein RETICULATA-RELATED 5, chloroplastic OS=Arabidopsis thaliana GN=RER5 PE=2 SV=1
SINPZ0401309.1 [mRNA] [translate_table: standard]	KOG3467	-	-	-	Histone H4 OS=Glycine max PE=3 SV=1
SINPZ0401310.1 [mRNA] [translate_table: standard]	-	-	-	-	-
SINPZ0401311.1 [mRNA] [translate_table: standard]	KOG1072	-	-	GO:0005515(protein binding)	Kelch-like protein 8 OS=Mus musculus GN=Klhl8 PE=2 SV=2
SINPZ0401626.1 [mRNA] [translate_table: standard]	-	-	-	-	LOB domain-containing protein 1 OS=Arabidopsis thaliana GN=LBD1 PE=2 SV=1
SINPZ0401627.1 [mRNA] [translate_table: standard]	KOG0768	-	-	-	S-adenosylmethionine mitochondrial carrier protein OS=Danio rerio GN=slc25a26 PE=2 SV=1
SINPZ0401628.1 [mRNA] [translate_table: standard]	-	-	-	GO:0005515(protein binding)	F-box protein CPR30 OS=Arabidopsis thaliana GN=CPR30 PE=1 SV=2
SINPZ0401629.1 [mRNA] [translate_table: standard]	-	-	-	GO:0005515(protein binding)	Protein IQ-DOMAIN 1 OS=Arabidopsis thaliana GN=IQD1 PE=1 SV=1
SINPZ0401630.1 [mRNA] [translate_table: standard]	-	-	-	-	Protein PHR1-LIKE 1 OS=Arabidopsis thaliana GN=PHL1 PE=1 SV=1
SINPZ0401631.1 [mRNA] [translate_table: standard]	KOG1082	GO:0034968(histone lysine methylation)	GO:0005634(nucleus)	GO:0005515(protein binding),GO:0008270(zinc ion binding),GO:0018024(histone-lysine N-methyltransferase activity)	Histone-lysine N-methyltransferase SUVR4 OS=Arabidopsis thaliana GN=SUVR4 PE=1 SV=2
SINPZ0401632.1 [mRNA] [translate_table: standard]	-	-	-	-	Cysteine-rich repeat secretory protein 39 OS=Arabidopsis thaliana GN=CRRSP39 PE=1 SV=2
SINPZ0401633.1 [mRNA] [translate_table: standard]	KOG0059	-	-	GO:0005524(ATP binding),GO:0016887(ATPase activity)	ABC transporter I family member 1 OS=Arabidopsis thaliana GN=ABCI1 PE=2 SV=1
SINPZ0401634.1 [mRNA] [translate_table: standard]	KOG4658	-	-	GO:0043531(ADP binding)	Probable disease resistance protein At1g58390 OS=Arabidopsis thaliana GN=At1g58390 PE=2 SV=4
SINPZ0401635.1 [mRNA] [translate_table: standard]	-	-	-	-	Protein SRC2 OS=Glycine max GN=SRC2 PE=2 SV=1
SINPZ0401636.1 [mRNA] [translate_table: standard]	-	-	-	-	-
SINPZ0401637.1 [mRNA] [translate_table: standard]	-	-	-	-	-
SINPZ0401638.1 [mRNA] [translate_table: standard]	-	-	-	-	-
SINPZ0401639.1 [mRNA] [translate_table: standard]	KOG1015	-	-	GO:0005524(ATP binding)	Protein CHROMATIN REMODELING 20 OS=Arabidopsis thaliana GN=ATRX PE=2 SV=2
SINPZ0401640.1 [mRNA] [translate_table: standard]	-	GO:0006468(protein phosphorylation)	-	GO:0005515(protein binding),GO:0004672(protein kinase activity),GO:0005524(ATP binding)	Leucine-rich repeat receptor-like protein kinase PXL1 OS=Arabidopsis thaliana GN=PXL1 PE=1 SV=1
SINPZ0401641.1 [mRNA] [translate_table: standard]	-	-	-	-	Probable aminopyrimidine aminohydrolase, mitochondrial OS=Arabidopsis thaliana GN=TNEA_C PE=2 SV=1
SINPZ0401642.1 [mRNA] [translate_table: standard]	-	-	-	-	-
SINPZ0401643.1 [mRNA] [translate_table: standard]	KOG0682	GO:0015696(ammonium transport)	GO:0016020(membrane)	GO:0008519(ammonium transmembrane transporter activity)	Ammonium transporter 1 member 2 OS=Solanum lycopersicum GN=AMT1-2 PE=2 SV=1
SINPZ0401644.1 [mRNA] [translate_table: standard]	-	-	-	-	-
SINPZ0401645.1 [mRNA] [translate_table: standard]	KOG3409	-	GO:0000178(exosome (RNase complex))	GO:0003723(RNA binding)	Exosome complex component CSL4 OS=Mus musculus GN=Exosc1 PE=1 SV=1
SINPZ0401661.1 [mRNA] [translate_table: standard]	KOG0157	GO:0055114(oxidation-reduction process)	-	GO:0005506(iron ion binding),GO:0016705(oxidoreductase activity, acting on paired donors, with incorporation or reduction of molecular oxygen),GO:0020037(heme binding)	Protein LUTEIN DEFICIENT 5, chloroplastic OS=Arabidopsis thaliana GN=CYP97A3 PE=1 SV=1
SINPZ0401662.1 [mRNA] [translate_table: standard]	KOG0929	GO:0032012(regulation of ARF protein signal transduction)	-	GO:0005086(ARF guanyl-nucleotide exchange factor activity)	Brefeldin A-inhibited guanine nucleotide-exchange protein 5 OS=Arabidopsis thaliana GN=BIG5 PE=1 SV=2
SINPZ0401663.1 [mRNA] [translate_table: standard]	KOG2919	-	-	GO:0005515(protein binding)	Telomerase Cajal body protein 1 OS=Mesocricetus auratus GN=Wrap53 PE=2 SV=1
SINPZ0401664.1 [mRNA] [translate_table: standard]	KOG1263	GO:0055114(oxidation-reduction process)	-	GO:0005507(copper ion binding),GO:0016491(oxidoreductase activity)	L-ascorbate oxidase homolog OS=Nicotiana tabacum PE=2 SV=1
SINPZ0401665.1 [mRNA] [translate_table: standard]	KOG1320	-	-	GO:0005515(protein binding)	Protease Do-like 10, mitochondrial OS=Arabidopsis thaliana GN=DEGP10 PE=2 SV=1
SINPZ0401666.1 [mRNA] [translate_table: standard]	-	GO:0005975(carbohydrate metabolic process)	-	GO:0004553(hydrolase activity, hydrolyzing O-glycosyl compounds)	Endoglucanase 12 OS=Oryza sativa subsp. japonica GN=GLU3 PE=2 SV=2
SINPZ0401667.1 [mRNA] [translate_table: standard]	KOG2499	GO:0005975(carbohydrate metabolic process)	-	GO:0004553(hydrolase activity, hydrolyzing O-glycosyl compounds)	Beta-hexosaminidase 3 OS=Arabidopsis thaliana GN=HEXO3 PE=1 SV=1
SINPZ0401668.1 [mRNA] [translate_table: standard]	KOG3893	GO:0006506(GPI anchor biosynthetic process)	GO:0016021(integral component of membrane)	GO:0016758(transferase activity, transferring hexosyl groups)	GPI mannosyltransferase 1 OS=Arabidopsis thaliana GN=PIGM PE=2 SV=1
SINPZ0401669.1 [mRNA] [translate_table: standard]	KOG2780	-	-	-	Ribosome production factor 1 OS=Xenopus laevis GN=rpf1 PE=2 SV=1
SINPZ0401670.1 [mRNA] [translate_table: standard]	-	-	-	-	Lipid transfer-like protein VAS OS=Arabidopsis thaliana GN=VAS PE=2 SV=1
SINPZ0401671.1 [mRNA] [translate_table: standard]	KOG1043	-	-	-	LETM1 and EF-hand domain-containing protein 1, mitochondrial OS=Gallus gallus GN=LETM1 PE=2 SV=1
SINPZ0401672.1 [mRNA] [translate_table: standard]	-	GO:0006468(protein phosphorylation)	-	GO:0004672(protein kinase activity)	Probable leucine-rich repeat receptor-like protein kinase At5g49770 OS=Arabidopsis thaliana GN=At5g49770 PE=2 SV=1
SINPZ0401673.1 [mRNA] [translate_table: standard]	KOG2759	GO:0015991(ATP hydrolysis coupled proton transport)	GO:0000221(vacuolar proton-transporting V-type ATPase, V1 domain)	GO:0046961(proton-transporting ATPase activity, rotational mechanism)	V-type proton ATPase subunit H OS=Arabidopsis thaliana GN=VHA-H PE=1 SV=1
SINPZ0401674.1 [mRNA] [translate_table: standard]	KOG1213	-	-	GO:0005515(protein binding)	Sister chromatid cohesion 1 protein 4 OS=Arabidopsis thaliana GN=SYN4 PE=2 SV=1
SINPZ0401675.1 [mRNA] [translate_table: standard]	KOG4658	-	-	GO:0043531(ADP binding)	Putative late blight resistance protein homolog R1B-14 OS=Solanum demissum GN=R1B-14 PE=3 SV=1
SINPZ0401676.1 [mRNA] [translate_table: standard]	KOG4658	-	-	GO:0043531(ADP binding)	Putative late blight resistance protein homolog R1B-14 OS=Solanum demissum GN=R1B-14 PE=3 SV=1
SINPZ0401677.1 [mRNA] [translate_table: standard]	-	-	-	GO:0005515(protein binding)	-
SINPZ0401678.1 [mRNA] [translate_table: standard]	-	GO:0030150(protein import into mitochondrial matrix)	GO:0005742(mitochondrial outer membrane translocase complex)	-	Mitochondrial import receptor subunit TOM7-1 OS=Solanum tuberosum GN=TOM7-1 PE=3 SV=3
SINPZ0401679.1 [mRNA] [translate_table: standard]	KOG4658	-	-	GO:0043531(ADP binding)	Putative late blight resistance protein homolog R1B-14 OS=Solanum demissum GN=R1B-14 PE=3 SV=1
SINPZ0401680.1 [mRNA] [translate_table: standard]	KOG3178	-	-	GO:0046983(protein dimerization activity),GO:0008171(O-methyltransferase activity)	Trans-resveratrol di-O-methyltransferase OS=Vitis vinifera GN=ROMT PE=1 SV=2
SINPZ0401681.1 [mRNA] [translate_table: standard]	KOG2646	GO:0006412(translation)	GO:0005840(ribosome)	GO:0003735(structural constituent of ribosome),GO:0003723(RNA binding)	30S ribosomal protein S5 OS=Pseudomonas fluorescens (strain SBW25) GN=rpsE PE=3 SV=1
SINPZ0401682.1 [mRNA] [translate_table: standard]	KOG1548	-	-	GO:0003676(nucleic acid binding)	HIV Tat-specific factor 1 OS=Homo sapiens GN=HTATSF1 PE=1 SV=1
SINPZ0401683.1 [mRNA] [translate_table: standard]	-	-	-	-	-
SINPZ0401684.1 [mRNA] [translate_table: standard]	-	GO:0006631(fatty acid metabolic process),GO:0055114(oxidation-reduction process)	-	GO:0045300(acyl-[acyl-carrier-protein] desaturase activity)	Stearoyl-[acyl-carrier-protein] 9-desaturase, chloroplastic OS=Olea europaea PE=2 SV=1
SINPZ0401685.1 [mRNA] [translate_table: standard]	KOG4364	-	-	-	Chromatin assembly factor 1 subunit FAS1 OS=Arabidopsis thaliana GN=FAS1 PE=1 SV=1
SINPZ0401686.1 [mRNA] [translate_table: standard]	-	-	-	GO:0016747(transferase activity, transferring acyl groups other than amino-acyl groups)	Omega-hydroxypalmitate O-feruloyl transferase OS=Arabidopsis thaliana GN=HHT1 PE=1 SV=1
SINPZ0401687.1 [mRNA] [translate_table: standard]	-	-	-	-	-
SINPZ0401688.1 [mRNA] [translate_table: standard]	-	-	-	-	-
SINPZ0401689.1 [mRNA] [translate_table: standard]	-	-	-	-	-
SINPZ0401690.1 [mRNA] [translate_table: standard]	KOG1815	-	-	-	Probable E3 ubiquitin-protein ligase ARI7 OS=Arabidopsis thaliana GN=ARI7 PE=2 SV=1
SINPZ0401691.1 [mRNA] [translate_table: standard]	KOG0701	-	-	GO:0016787(hydrolase activity)	Putative metallophosphoesterase At3g03305 OS=Arabidopsis thaliana GN=At3g03305 PE=2 SV=1
SINPZ0401692.1 [mRNA] [translate_table: standard]	KOG1988	-	-	-	TATA box-binding protein-associated factor RNA polymerase I subunit B OS=Arabidopsis thaliana GN=MEE12 PE=1 SV=1
SINPZ0401693.1 [mRNA] [translate_table: standard]	KOG2369	GO:0006629(lipid metabolic process)	-	GO:0008374(O-acyltransferase activity)	Phospholipase A(1) LCAT3 OS=Arabidopsis thaliana GN=LCAT3 PE=1 SV=1
SINPZ0401694.1 [mRNA] [translate_table: standard]	-	GO:0006355(regulation of transcription, DNA-templated)	-	GO:0003700(DNA-binding transcription factor activity)	AP2-like ethylene-responsive transcription factor BBM2 OS=Brassica napus GN=BBM2 PE=2 SV=1
SINPZ0401695.1 [mRNA] [translate_table: standard]	-	-	-	-	Ycf20-like protein OS=Arabidopsis thaliana GN=At1g65420 PE=2 SV=2
SINPZ0401696.1 [mRNA] [translate_table: standard]	KOG0017	-	-	-	Uncharacterized mitochondrial protein AtMg00810 OS=Arabidopsis thaliana GN=AtMg00810 PE=4 SV=1
SINPZ0401697.1 [mRNA] [translate_table: standard]	KOG0674	GO:0006457(protein folding)	GO:0005783(endoplasmic reticulum)	GO:0005509(calcium ion binding),GO:0051082(unfolded protein binding)	Calreticulin-3 OS=Arabidopsis thaliana GN=CRT3 PE=1 SV=2
SINPZ0401698.1 [mRNA] [translate_table: standard]	-	-	-	-	-
SINPZ0401699.1 [mRNA] [translate_table: standard]	-	-	-	-	-
SINPZ0401700.1 [mRNA] [translate_table: standard]	KOG0796	GO:0006376(mRNA splice site selection)	GO:0005685(U1 snRNP)	GO:0003729(mRNA binding)	Putative RNA-binding protein Luc7-like 1 OS=Mus musculus GN=Luc7l PE=1 SV=2
SINPZ0401701.1 [mRNA] [translate_table: standard]	-	-	-	-	-
SINPZ0401702.1 [mRNA] [translate_table: standard]	-	-	-	-	Protein TIC 20-II, chloroplastic OS=Arabidopsis thaliana GN=TIC20-II PE=2 SV=1
SINPZ0401703.1 [mRNA] [translate_table: standard]	-	-	-	-	Biotin carboxyl carrier protein of acetyl-CoA carboxylase 1, chloroplastic OS=Arabidopsis thaliana GN=BCCP1 PE=1 SV=2
SINPZ0401704.1 [mRNA] [translate_table: standard]	KOG0907	GO:0045454(cell redox homeostasis)	-	-	Thioredoxin F-type, chloroplastic OS=Brassica napus GN=TRXF PE=2 SV=1
SINPZ0401705.1 [mRNA] [translate_table: standard]	KOG1347	-	-	-	Proteinaceous RNase P 1, chloroplastic/mitochondrial OS=Arabidopsis thaliana GN=PRORP1 PE=1 SV=1
SINPZ0401706.1 [mRNA] [translate_table: standard]	KOG1339	-	-	-	Aspartic proteinase-like protein 2 OS=Arabidopsis thaliana GN=At1g65240 PE=1 SV=2
SINPZ0401707.1 [mRNA] [translate_table: standard]	-	-	-	-	-
SINPZ0401708.1 [mRNA] [translate_table: standard]	KOG1282	GO:0006508(proteolysis)	-	GO:0004185(serine-type carboxypeptidase activity)	Serine carboxypeptidase-like 20 OS=Arabidopsis thaliana GN=SCPL20 PE=2 SV=2
SINPZ0401709.1 [mRNA] [translate_table: standard]	-	-	-	-	Dirigent protein 24 OS=Arabidopsis thaliana GN=DIR24 PE=2 SV=1
SINPZ0401710.1 [mRNA] [translate_table: standard]	KOG1018	GO:0009231(riboflavin biosynthetic process),GO:0055114(oxidation-reduction process)	-	GO:0008703(5-amino-6-(5-phosphoribosylamino)uracil reductase activity)	Riboflavin biosynthesis protein PYRR, chloroplastic OS=Zea mays GN=PYRR PE=1 SV=1
SINPZ0401711.1 [mRNA] [translate_table: standard]	KOG0698	-	-	GO:0003824(catalytic activity)	Probable protein phosphatase 2C 33 OS=Arabidopsis thaliana GN=PPC6-1 PE=1 SV=1
SINPZ0401712.1 [mRNA] [translate_table: standard]	KOG2297	-	-	GO:0005515(protein binding)	Basic leucine zipper and W2 domain-containing protein 2 OS=Gallus gallus GN=BZW2 PE=2 SV=1
SINPZ0401713.1 [mRNA] [translate_table: standard]	-	GO:0006979(response to oxidative stress),GO:0055114(oxidation-reduction process)	-	GO:0004601(peroxidase activity),GO:0020037(heme binding)	Peroxidase 5 OS=Vitis vinifera GN=GSVIVT00037159001 PE=1 SV=2
SINPZ0401714.1 [mRNA] [translate_table: standard]	-	GO:0006979(response to oxidative stress),GO:0055114(oxidation-reduction process)	-	GO:0004601(peroxidase activity),GO:0020037(heme binding)	Peroxidase 5 OS=Vitis vinifera GN=GSVIVT00037159001 PE=1 SV=2
SINPZ0401715.1 [mRNA] [translate_table: standard]	-	-	-	-	-
SINPZ0401716.1 [mRNA] [translate_table: standard]	-	GO:0006979(response to oxidative stress),GO:0055114(oxidation-reduction process)	-	GO:0004601(peroxidase activity),GO:0020037(heme binding)	Peroxidase 5 OS=Vitis vinifera GN=GSVIVT00037159001 PE=1 SV=2
SINPZ0401717.1 [mRNA] [translate_table: standard]	-	GO:0006979(response to oxidative stress),GO:0055114(oxidation-reduction process)	-	GO:0004601(peroxidase activity),GO:0020037(heme binding)	Peroxidase 2 OS=Zea mays GN=PER2 PE=2 SV=1
SINPZ0401718.1 [mRNA] [translate_table: standard]	-	GO:0006979(response to oxidative stress),GO:0055114(oxidation-reduction process)	-	GO:0004601(peroxidase activity),GO:0020037(heme binding)	Peroxidase 5 OS=Vitis vinifera GN=GSVIVT00037159001 PE=1 SV=2
SINPZ0401719.1 [mRNA] [translate_table: standard]	KOG1058	GO:0006886(intracellular protein transport),GO:0016192(vesicle-mediated transport)	GO:0030126(COPI vesicle coat),GO:0030117(membrane coat)	GO:0005198(structural molecule activity)	Coatomer subunit beta-1 OS=Arabidopsis thaliana GN=At4g31480 PE=2 SV=2
SINPZ0401744.1 [mRNA] [translate_table: standard]	KOG0240	GO:0007018(microtubule-based movement)	-	GO:0005515(protein binding),GO:0003777(microtubule motor activity),GO:0005524(ATP binding),GO:0008017(microtubule binding)	Armadillo repeat-containing kinesin-like protein 1 OS=Arabidopsis thaliana GN=ARK1 PE=1 SV=2
SINPZ0401745.1 [mRNA] [translate_table: standard]	-	GO:0006904(vesicle docking involved in exocytosis)	GO:0000145(exocyst)	-	Exocyst complex component SEC8 OS=Arabidopsis thaliana GN=SEC8 PE=1 SV=1
SINPZ0401746.1 [mRNA] [translate_table: standard]	KOG0029	GO:0055114(oxidation-reduction process)	-	GO:0005515(protein binding),GO:0016491(oxidoreductase activity)	Protein FLOWERING LOCUS D OS=Arabidopsis thaliana GN=FLD PE=1 SV=1
SINPZ0401747.1 [mRNA] [translate_table: standard]	KOG4523	-	-	-	-
SINPZ0401748.1 [mRNA] [translate_table: standard]	-	-	-	-	-
SINPZ0401749.1 [mRNA] [translate_table: standard]	-	-	-	-	-
SINPZ0401750.1 [mRNA] [translate_table: standard]	KOG1282	GO:0006508(proteolysis)	-	GO:0004185(serine-type carboxypeptidase activity)	Serine carboxypeptidase-like 49 OS=Arabidopsis thaliana GN=SCPL49 PE=2 SV=2
SINPZ0500129.1 [mRNA] [translate_table: standard]	KOG1169	GO:0007205(protein kinase C-activating G-protein coupled receptor signaling pathway)	-	GO:0016301(kinase activity),GO:0004143(diacylglycerol kinase activity)	Diacylglycerol kinase 4 OS=Arabidopsis thaliana GN=DGK4 PE=2 SV=1
SINPZ0500130.1 [mRNA] [translate_table: standard]	-	-	-	-	-
SINPZ0500131.1 [mRNA] [translate_table: standard]	-	-	-	-	Protein GLUTAMINE DUMPER 3 OS=Arabidopsis thaliana GN=GDU3 PE=2 SV=1
SINPZ0500132.1 [mRNA] [translate_table: standard]	KOG1187	GO:0006468(protein phosphorylation)	-	GO:0004672(protein kinase activity)	Probable receptor-like serine/threonine-protein kinase At5g57670 OS=Arabidopsis thaliana GN=At5g57670 PE=2 SV=1
SINPZ0500133.1 [mRNA] [translate_table: standard]	KOG1601	-	-	GO:0008270(zinc ion binding),GO:0005515(protein binding)	Zinc finger protein CONSTANS-LIKE 5 OS=Arabidopsis thaliana GN=COL5 PE=2 SV=2
SINPZ0500134.1 [mRNA] [translate_table: standard]	-	-	-	-	-
SINPZ0500135.1 [mRNA] [translate_table: standard]	KOG0523	GO:0016114(terpenoid biosynthetic process)	-	GO:0008661(1-deoxy-D-xylulose-5-phosphate synthase activity)	Probable 1-deoxy-D-xylulose-5-phosphate synthase 2, chloroplastic OS=Oryza sativa subsp. japonica GN=Os07g0190000 PE=2 SV=1
SINPZ0500136.1 [mRNA] [translate_table: standard]	KOG0070	-	-	GO:0005525(GTP binding)	ADP-ribosylation factor 1 OS=Brassica rapa subsp. pekinensis GN=ARF1 PE=2 SV=3
SINPZ0500137.1 [mRNA] [translate_table: standard]	-	-	-	-	Xylose isomerase OS=Arabidopsis thaliana GN=XYLA PE=2 SV=2
SINPZ0500181.1 [mRNA] [translate_table: standard]	KOG2139	-	-	-	Aladin OS=Arabidopsis thaliana GN=AAAS PE=1 SV=1
SINPZ0500182.1 [mRNA] [translate_table: standard]	-	GO:0046373(L-arabinose metabolic process)	-	GO:0046556(alpha-L-arabinofuranosidase activity)	Alpha-L-arabinofuranosidase 1 OS=Arabidopsis thaliana GN=ASD1 PE=1 SV=1
SINPZ0500183.1 [mRNA] [translate_table: standard]	-	GO:0006508(proteolysis)	-	GO:0004252(serine-type endopeptidase activity)	Subtilisin-like protease SBT3.3 OS=Arabidopsis thaliana GN=SBT3.3 PE=2 SV=1
SINPZ0500184.1 [mRNA] [translate_table: standard]	-	GO:0034968(histone lysine methylation)	GO:0005634(nucleus)	GO:0008270(zinc ion binding),GO:0018024(histone-lysine N-methyltransferase activity),GO:0005515(protein binding)	Histone-lysine N-methyltransferase, H3 lysine-9 specific SUVH1 OS=Nicotiana tabacum GN=SUVH1 PE=1 SV=1
SINPZ0500185.1 [mRNA] [translate_table: standard]	KOG1311	-	-	-	Probable protein S-acyltransferase 3 OS=Arabidopsis thaliana GN=PAT03 PE=2 SV=1
SINPZ0500186.1 [mRNA] [translate_table: standard]	-	GO:0055114(oxidation-reduction process)	-	GO:0016491(oxidoreductase activity),GO:0046872(metal ion binding)	Magnesium-protoporphyrin IX monomethyl ester [oxidative] cyclase, chloroplastic OS=Gossypium hirsutum GN=CRD1 PE=2 SV=2
SINPZ0500187.1 [mRNA] [translate_table: standard]	KOG0223	GO:0055085(transmembrane transport)	GO:0016020(membrane)	GO:0015267(channel activity)	Probable aquaporin SIP2-1 OS=Arabidopsis thaliana GN=SIP2-1 PE=2 SV=1
SINPZ0500188.1 [mRNA] [translate_table: standard]	-	-	-	-	Cytochrome c oxidase subunit 5C OS=Oryza sativa subsp. japonica GN=COX5C PE=3 SV=3
SINPZ0500189.1 [mRNA] [translate_table: standard]	KOG2620	-	-	-	Hypersensitive-induced response protein 1 OS=Arabidopsis thaliana GN=HIR1 PE=1 SV=1
SINPZ0500190.1 [mRNA] [translate_table: standard]	KOG0184	GO:0006511(ubiquitin-dependent protein catabolic process),GO:0051603(proteolysis involved in cellular protein catabolic process)	GO:0019773(proteasome core complex, alpha-subunit complex),GO:0005839(proteasome core complex)	GO:0004175(endopeptidase activity),GO:0004298(threonine-type endopeptidase activity)	Proteasome subunit alpha type-3 OS=Arabidopsis thaliana GN=PAG1 PE=1 SV=2
SINPZ0500191.1 [mRNA] [translate_table: standard]	-	-	-	-	-
SINPZ0500192.1 [mRNA] [translate_table: standard]	KOG2551	-	-	-	UPF0483 protein C25G4.2 OS=Caenorhabditis elegans GN=C25G4.2 PE=3 SV=1
SINPZ0500193.1 [mRNA] [translate_table: standard]	-	-	-	-	G2/mitotic-specific cyclin-2 OS=Antirrhinum majus PE=2 SV=1
SINPZ0500194.1 [mRNA] [translate_table: standard]	KOG0653	-	-	-	G2/mitotic-specific cyclin-2 OS=Antirrhinum majus PE=2 SV=1
SINPZ0500195.1 [mRNA] [translate_table: standard]	-	-	-	-	-
SINPZ0500196.1 [mRNA] [translate_table: standard]	-	-	-	-	-
SINPZ0500197.1 [mRNA] [translate_table: standard]	-	-	-	-	-
SINPZ0500198.1 [mRNA] [translate_table: standard]	-	-	-	-	-
SINPZ0500199.1 [mRNA] [translate_table: standard]	-	-	-	-	-
SINPZ0500200.1 [mRNA] [translate_table: standard]	-	-	-	-	-
SINPZ0500201.1 [mRNA] [translate_table: standard]	-	-	-	-	-
SINPZ0500202.1 [mRNA] [translate_table: standard]	-	-	-	-	-
SINPZ0500203.1 [mRNA] [translate_table: standard]	-	-	-	-	-
SINPZ0500204.1 [mRNA] [translate_table: standard]	-	-	-	-	-
SINPZ0500205.1 [mRNA] [translate_table: standard]	-	-	-	-	-
SINPZ0500206.1 [mRNA] [translate_table: standard]	-	-	-	-	-
SINPZ0500207.1 [mRNA] [translate_table: standard]	-	-	-	-	-
SINPZ0500208.1 [mRNA] [translate_table: standard]	-	-	-	-	-
SINPZ0500209.1 [mRNA] [translate_table: standard]	KOG0800	-	-	-	E3 ubiquitin-protein ligase RNF181 OS=Xenopus tropicalis GN=rnf181 PE=2 SV=1
SINPZ0500210.1 [mRNA] [translate_table: standard]	KOG0027	-	-	GO:0005509(calcium ion binding)	Calmodulin OS=Lilium longiflorum PE=2 SV=2
SINPZ0500211.1 [mRNA] [translate_table: standard]	KOG0619	-	-	GO:0005515(protein binding)	BRASSINOSTEROID INSENSITIVE 1-associated receptor kinase 1 OS=Arabidopsis thaliana GN=BAK1 PE=1 SV=2
SINPZ0500212.1 [mRNA] [translate_table: standard]	-	-	-	-	-
SINPZ0500213.1 [mRNA] [translate_table: standard]	KOG0714	-	-	-	Chaperone protein dnaJ 72 OS=Arabidopsis thaliana GN=ATJ72 PE=2 SV=1
SINPZ0500214.1 [mRNA] [translate_table: standard]	KOG0702	-	-	GO:0005096(GTPase activator activity)	Probable ADP-ribosylation factor GTPase-activating protein AGD14 OS=Arabidopsis thaliana GN=AGD14 PE=1 SV=2
SINPZ0500219.1 [mRNA] [translate_table: standard]	-	-	-	-	-
SINPZ0500220.1 [mRNA] [translate_table: standard]	-	-	-	-	-
SINPZ0500221.1 [mRNA] [translate_table: standard]	-	-	-	GO:0003824(catalytic activity)	Arginine decarboxylase OS=Bacillus halodurans (strain ATCC BAA-125 / DSM 18197 / FERM 7344 / JCM 9153 / C-125) GN=speA PE=3 SV=1
SINPZ0500222.1 [mRNA] [translate_table: standard]	KOG2669	-	-	-	Regulation of nuclear pre-mRNA domain-containing protein 1B OS=Mus musculus GN=Rprd1b PE=1 SV=2
SINPZ0500223.1 [mRNA] [translate_table: standard]	KOG2615	GO:0055085(transmembrane transport)	GO:0016021(integral component of membrane)	-	Protein ZINC INDUCED FACILITATOR-LIKE 1 OS=Arabidopsis thaliana GN=ZIFL1 PE=2 SV=1
SINPZ0500224.1 [mRNA] [translate_table: standard]	-	-	-	-	-
SINPZ0500225.1 [mRNA] [translate_table: standard]	KOG1546	-	-	-	Metacaspase-9 OS=Arabidopsis thaliana GN=AMC9 PE=1 SV=1
SINPZ0500226.1 [mRNA] [translate_table: standard]	KOG3275	-	-	-	14 kDa zinc-binding protein OS=Zea mays GN=ZBP14 PE=1 SV=1
SINPZ0500227.1 [mRNA] [translate_table: standard]	-	GO:0006355(regulation of transcription, DNA-templated)	-	GO:0003700(DNA-binding transcription factor activity)	ABSCISIC ACID-INSENSITIVE 5-like protein 2 OS=Arabidopsis thaliana GN=DPBF3 PE=1 SV=1
SINPZ0500228.1 [mRNA] [translate_table: standard]	KOG0877	GO:0006412(translation)	GO:0005840(ribosome)	GO:0003723(RNA binding),GO:0003735(structural constituent of ribosome)	40S ribosomal protein S2-4 OS=Arabidopsis thaliana GN=RPS2D PE=2 SV=1
SINPZ0500229.1 [mRNA] [translate_table: standard]	KOG1192	-	-	GO:0016758(transferase activity, transferring hexosyl groups)	UDP-glycosyltransferase 74E1 OS=Arabidopsis thaliana GN=UGT74E1 PE=3 SV=1
SINPZ0500230.1 [mRNA] [translate_table: standard]	-	-	-	-	Protein PHYTOCHROME KINASE SUBSTRATE 4 OS=Arabidopsis thaliana GN=PKS4 PE=1 SV=1
SINPZ0500231.1 [mRNA] [translate_table: standard]	-	-	-	-	Cell number regulator 5 OS=Zea mays GN=CNR5 PE=2 SV=1
SINPZ0500232.1 [mRNA] [translate_table: standard]	KOG0048	-	-	-	Transcription factor MYB44 OS=Arabidopsis thaliana GN=MYB44 PE=2 SV=1
SINPZ0500233.1 [mRNA] [translate_table: standard]	KOG1075	-	-	-	-
SINPZ0500234.1 [mRNA] [translate_table: standard]	-	-	-	GO:0003677(DNA binding)	WUSCHEL-related homeobox 11 OS=Arabidopsis thaliana GN=WOX11 PE=2 SV=2
SINPZ0500235.1 [mRNA] [translate_table: standard]	KOG1598	-	-	GO:0017025(TBP-class protein binding)	Transcription factor IIIB 70 kDa subunit OS=Kluyveromyces lactis (strain ATCC 8585 / CBS 2359 / DSM 70799 / NBRC 1267 / NRRL Y-1140 / WM37) GN=TDS4 PE=3 SV=2
SINPZ0501110.1 [mRNA] [translate_table: standard]	-	-	-	-	-
SINPZ0501111.1 [mRNA] [translate_table: standard]	-	-	-	GO:0016746(transferase activity, transferring acyl groups)	Probable glycerol-3-phosphate acyltransferase 3 OS=Arabidopsis thaliana GN=GPAT3 PE=2 SV=1
SINPZ0501112.1 [mRNA] [translate_table: standard]	KOG1540	-	-	GO:0008168(methyltransferase activity)	2-methoxy-6-polyprenyl-1,4-benzoquinol methylase, mitochondrial OS=Arabidopsis thaliana GN=COQ5 PE=2 SV=1
SINPZ0501113.1 [mRNA] [translate_table: standard]	KOG2340	-	GO:0005634(nucleus)	-	Digestive organ expansion factor homolog OS=Xenopus tropicalis GN=diexf PE=2 SV=1
SINPZ0501114.1 [mRNA] [translate_table: standard]	KOG0156	GO:0055114(oxidation-reduction process)	-	GO:0005506(iron ion binding),GO:0016705(oxidoreductase activity, acting on paired donors, with incorporation or reduction of molecular oxygen),GO:0020037(heme binding)	Cytochrome P450 83B1 OS=Arabidopsis thaliana GN=CYP83B1 PE=1 SV=1
SINPZ0501115.1 [mRNA] [translate_table: standard]	-	-	-	-	60S acidic ribosomal protein P3 OS=Zea mays GN=RPP3A PE=1 SV=3
SINPZ0501116.1 [mRNA] [translate_table: standard]	KOG0156	GO:0055114(oxidation-reduction process)	-	GO:0005506(iron ion binding),GO:0016705(oxidoreductase activity, acting on paired donors, with incorporation or reduction of molecular oxygen),GO:0020037(heme binding)	Cytochrome P450 83B1 OS=Arabidopsis thaliana GN=CYP83B1 PE=1 SV=1
SINPZ0501117.1 [mRNA] [translate_table: standard]	KOG1488	-	-	GO:0003723(RNA binding)	Pumilio homolog 5 OS=Arabidopsis thaliana GN=APUM5 PE=1 SV=2
SINPZ0501118.1 [mRNA] [translate_table: standard]	KOG3028	-	-	-	Mitochondrial outer membrane import complex protein METAXIN OS=Arabidopsis thaliana GN=MTX1 PE=1 SV=1
SINPZ0501119.1 [mRNA] [translate_table: standard]	KOG0014	-	-	GO:0003677(DNA binding),GO:0046983(protein dimerization activity)	MADS-box transcription factor PHERES 1 OS=Arabidopsis thaliana GN=PHE1 PE=1 SV=1
SINPZ0501120.1 [mRNA] [translate_table: standard]	-	-	-	-	-
SINPZ0501121.1 [mRNA] [translate_table: standard]	KOG0207	-	-	-	Cadmium/zinc-transporting ATPase HMA2 OS=Arabidopsis thaliana GN=HMA2 PE=2 SV=1
SINPZ0501310.1 [mRNA] [translate_table: standard]	-	-	-	-	Embryonic protein DC-8 OS=Daucus carota PE=3 SV=1
SINPZ0501311.1 [mRNA] [translate_table: standard]	-	-	-	-	-
SINPZ0501312.1 [mRNA] [translate_table: standard]	KOG1021	-	-	-	Probable glycosyltransferase At5g03795 OS=Arabidopsis thaliana GN=At5g03795 PE=3 SV=2
SINPZ0501313.1 [mRNA] [translate_table: standard]	KOG1021	-	-	-	Probable glycosyltransferase At5g03795 OS=Arabidopsis thaliana GN=At5g03795 PE=3 SV=2
SINPZ0501314.1 [mRNA] [translate_table: standard]	KOG4427	-	-	GO:0004842(ubiquitin-protein transferase activity)	E3 ubiquitin-protein ligase UPL7 OS=Arabidopsis thaliana GN=UPL7 PE=2 SV=1
SINPZ0501315.1 [mRNA] [translate_table: standard]	-	-	-	GO:0016788(hydrolase activity, acting on ester bonds)	GDSL esterase/lipase At5g03820 OS=Arabidopsis thaliana GN=At5g03820 PE=3 SV=1
SINPZ0501316.1 [mRNA] [translate_table: standard]	KOG1250	-	-	-	Threonine dehydratase biosynthetic, chloroplastic OS=Arabidopsis thaliana GN=OMR1 PE=1 SV=1
SINPZ0501317.1 [mRNA] [translate_table: standard]	KOG0123	-	-	GO:0003723(RNA binding),GO:0003676(nucleic acid binding)	Polyadenylate-binding protein 7 OS=Arabidopsis thaliana GN=PAB7 PE=2 SV=1
SINPZ0501318.1 [mRNA] [translate_table: standard]	KOG1339	-	-	-	Aspartic proteinase-like protein 2 OS=Arabidopsis thaliana GN=At1g65240 PE=1 SV=2
SINPZ0501319.1 [mRNA] [translate_table: standard]	-	-	-	-	Pistil-specific extensin-like protein OS=Nicotiana tabacum PE=2 SV=1
SINPZ0501320.1 [mRNA] [translate_table: standard]	KOG0568	-	-	-	DnaJ homolog subfamily C member 28 OS=Mus musculus GN=Dnajc28 PE=1 SV=2
SINPZ0501321.1 [mRNA] [translate_table: standard]	-	-	-	-	-
SINPZ0501322.1 [mRNA] [translate_table: standard]	KOG3178	-	-	GO:0008171(O-methyltransferase activity)	Flavone 3'-O-methyltransferase 1 OS=Arabidopsis thaliana GN=OMT1 PE=1 SV=1
SINPZ0501323.1 [mRNA] [translate_table: standard]	KOG3178	-	-	GO:0008171(O-methyltransferase activity),GO:0046983(protein dimerization activity)	Flavone 3'-O-methyltransferase 1 OS=Arabidopsis thaliana GN=OMT1 PE=1 SV=1
SINPZ0501477.1 [mRNA] [translate_table: standard]	KOG1737	-	-	-	Oxysterol-binding protein-related protein 3A OS=Arabidopsis thaliana GN=ORP3A PE=1 SV=1
SINPZ0501478.1 [mRNA] [translate_table: standard]	-	-	-	-	Scarecrow-like protein 9 OS=Arabidopsis thaliana GN=SCL9 PE=2 SV=1
SINPZ0501479.1 [mRNA] [translate_table: standard]	KOG3109	-	-	-	Uncharacterized protein C24B11.05 OS=Schizosaccharomyces pombe (strain 972 / ATCC 24843) GN=SPAC24B11.05 PE=3 SV=1
SINPZ0501480.1 [mRNA] [translate_table: standard]	-	-	-	-	-
SINPZ0501481.1 [mRNA] [translate_table: standard]	-	-	-	-	-
SINPZ0501482.1 [mRNA] [translate_table: standard]	KOG1263	GO:0055114(oxidation-reduction process)	-	GO:0005507(copper ion binding),GO:0016491(oxidoreductase activity)	Laccase-17 OS=Arabidopsis thaliana GN=LAC17 PE=2 SV=1
SINPZ0501483.1 [mRNA] [translate_table: standard]	-	-	-	-	-
SINPZ0501484.1 [mRNA] [translate_table: standard]	-	-	-	-	Thaumatin-like protein OS=Oryza sativa subsp. japonica GN=Os11g0706600 PE=2 SV=1
SINPZ0501485.1 [mRNA] [translate_table: standard]	-	-	-	-	High-light-induced protein, chloroplastic OS=Arabidopsis thaliana GN=HLIP PE=1 SV=1
SINPZ0501486.1 [mRNA] [translate_table: standard]	-	-	-	-	-
SINPZ0501487.1 [mRNA] [translate_table: standard]	KOG2246	-	-	-	-
SINPZ0501488.1 [mRNA] [translate_table: standard]	KOG1426	-	-	-	Ultraviolet-B receptor UVR8 OS=Arabidopsis thaliana GN=UVR8 PE=1 SV=1
SINPZ0501489.1 [mRNA] [translate_table: standard]	-	-	-	-	-
SINPZ0501490.1 [mRNA] [translate_table: standard]	KOG4165	GO:0055114(oxidation-reduction process)	-	GO:0016491(oxidoreductase activity)	Delta-1-pyrroline-5-carboxylate synthase OS=Oryza sativa subsp. japonica GN=P5CS PE=2 SV=2
SINPZ0501491.1 [mRNA] [translate_table: standard]	-	-	-	-	PRA1 family protein A1 OS=Arabidopsis thaliana GN=PRA1A1 PE=2 SV=1
SINPZ0501492.1 [mRNA] [translate_table: standard]	KOG0595	GO:0006468(protein phosphorylation)	-	GO:0004674(protein serine/threonine kinase activity),GO:0004672(protein kinase activity),GO:0005524(ATP binding)	Serine/threonine-protein kinase ATG1c OS=Arabidopsis thaliana GN=ATG1C PE=2 SV=1
SINPZ0501493.1 [mRNA] [translate_table: standard]	KOG0752	-	-	-	Mitochondrial substrate carrier family protein B OS=Dictyostelium discoideum GN=mcfB PE=3 SV=1
SINPZ0501494.1 [mRNA] [translate_table: standard]	KOG0773	GO:0006355(regulation of transcription, DNA-templated)	-	GO:0003677(DNA binding)	BEL1-like homeodomain protein 9 OS=Arabidopsis thaliana GN=BLH9 PE=1 SV=1
SINPZ0501495.1 [mRNA] [translate_table: standard]	KOG1237	GO:0055085(transmembrane transport)	GO:0016020(membrane)	GO:0022857(transmembrane transporter activity)	Protein NRT1/ PTR FAMILY 5.7 OS=Arabidopsis thaliana GN=NPF5.7 PE=2 SV=2
SINPZ0501496.1 [mRNA] [translate_table: standard]	-	-	-	-	-
SINPZ0501497.1 [mRNA] [translate_table: standard]	-	-	-	-	-
SINPZ0501498.1 [mRNA] [translate_table: standard]	-	-	-	-	-
SINPZ0501499.1 [mRNA] [translate_table: standard]	-	-	-	GO:0005089(Rho guanyl-nucleotide exchange factor activity)	Rop guanine nucleotide exchange factor 7 OS=Arabidopsis thaliana GN=ROPGEF7 PE=1 SV=1
SINPZ0501500.1 [mRNA] [translate_table: standard]	KOG0406	-	-	GO:0005515(protein binding)	Probable glutathione S-transferase OS=Nicotiana tabacum PE=2 SV=1
SINPZ0501501.1 [mRNA] [translate_table: standard]	-	-	-	-	Universal stress protein A-like protein OS=Arabidopsis thaliana GN=At3g01520 PE=1 SV=2
SINPZ0501502.1 [mRNA] [translate_table: standard]	-	-	-	-	-
SINPZ0501503.1 [mRNA] [translate_table: standard]	KOG3386	GO:0035434(copper ion transmembrane transport)	GO:0016021(integral component of membrane)	GO:0005375(copper ion transmembrane transporter activity)	Copper transporter 6 OS=Arabidopsis thaliana GN=COPT6 PE=2 SV=1
SINPZ0501504.1 [mRNA] [translate_table: standard]	KOG0710	-	-	-	18.2 kDa class I heat shock protein OS=Medicago sativa GN=HSP18.2 PE=2 SV=1
SINPZ0501505.1 [mRNA] [translate_table: standard]	-	-	-	-	-
SINPZ0600124.1 [mRNA] [translate_table: standard]	-	-	-	-	Protein SULFUR DEFICIENCY-INDUCED 1 OS=Arabidopsis thaliana GN=SDI1 PE=2 SV=1
SINPZ0600125.1 [mRNA] [translate_table: standard]	KOG2567	-	-	GO:0003676(nucleic acid binding)	Ribonuclease P protein subunit p25-like protein OS=Mus musculus GN=Rpp25l PE=1 SV=1
SINPZ0600126.1 [mRNA] [translate_table: standard]	-	-	-	-	-
SINPZ0600127.1 [mRNA] [translate_table: standard]	KOG0192	GO:0006468(protein phosphorylation)	-	GO:0004672(protein kinase activity),GO:0005515(protein binding)	Serine/threonine-protein kinase EDR1 OS=Arabidopsis thaliana GN=EDR1 PE=1 SV=1
SINPZ0600128.1 [mRNA] [translate_table: standard]	KOG1389	-	-	GO:0016747(transferase activity, transferring acyl groups other than amino-acyl groups)	3-ketoacyl-CoA thiolase 2, peroxisomal OS=Arabidopsis thaliana GN=PED1 PE=1 SV=2
SINPZ0600129.1 [mRNA] [translate_table: standard]	-	-	-	-	-
SINPZ0600130.1 [mRNA] [translate_table: standard]	KOG1192	GO:0005975(carbohydrate metabolic process),GO:0030259(lipid glycosylation)	-	GO:0016758(transferase activity, transferring hexosyl groups)	Sterol 3-beta-glucosyltransferase UGT80A2 OS=Arabidopsis thaliana GN=UGT80A2 PE=1 SV=1
SINPZ0600131.1 [mRNA] [translate_table: standard]	-	-	-	-	Zinc finger protein KNUCKLES OS=Arabidopsis thaliana GN=KNU PE=1 SV=1
SINPZ0600132.1 [mRNA] [translate_table: standard]	-	-	-	-	Probable pectate lyase 8 OS=Arabidopsis thaliana GN=At3g07010 PE=2 SV=1
SINPZ0600133.1 [mRNA] [translate_table: standard]	-	GO:0006468(protein phosphorylation)	-	GO:0005515(protein binding),GO:0004672(protein kinase activity)	Putative kinase-like protein TMKL1 OS=Arabidopsis thaliana GN=TMKL1 PE=1 SV=1
SINPZ0600134.1 [mRNA] [translate_table: standard]	-	GO:0006468(protein phosphorylation)	-	GO:0005515(protein binding),GO:0004672(protein kinase activity),GO:0005524(ATP binding)	LRR receptor-like serine/threonine-protein kinase RCH1 OS=Arabidopsis thaliana GN=RCH1 PE=2 SV=1
SINPZ0600135.1 [mRNA] [translate_table: standard]	-	-	-	-	Uncharacterized protein At4g13230 OS=Arabidopsis thaliana GN=At4g13230 PE=2 SV=1
SINPZ0600136.1 [mRNA] [translate_table: standard]	-	-	-	-	-
SINPZ0600137.1 [mRNA] [translate_table: standard]	KOG0726	-	-	GO:0005524(ATP binding)	26S proteasome regulatory subunit 4 homolog A OS=Arabidopsis thaliana GN=RPT2A PE=1 SV=1
SINPZ0600138.1 [mRNA] [translate_table: standard]	-	-	-	GO:0046983(protein dimerization activity)	Transcription factor PIF1 OS=Arabidopsis thaliana GN=PIF1 PE=1 SV=1
SINPZ0600139.1 [mRNA] [translate_table: standard]	KOG2956	-	-	GO:0005515(protein binding)	CLIP-associated protein OS=Arabidopsis thaliana GN=CLASP PE=1 SV=1
SINPZ0600140.1 [mRNA] [translate_table: standard]	-	-	-	-	-
SINPZ0600141.1 [mRNA] [translate_table: standard]	-	-	-	GO:0016788(hydrolase activity, acting on ester bonds)	GDSL esterase/lipase At5g33370 OS=Arabidopsis thaliana GN=At5g33370 PE=2 SV=1
SINPZ0600142.1 [mRNA] [translate_table: standard]	-	-	-	-	Tetraspanin-18 OS=Arabidopsis thaliana GN=TOM2AH2 PE=2 SV=1
SINPZ0600143.1 [mRNA] [translate_table: standard]	-	-	-	-	-
SINPZ0600144.1 [mRNA] [translate_table: standard]	-	-	-	-	-
SINPZ0600145.1 [mRNA] [translate_table: standard]	-	GO:0015979(photosynthesis)	GO:0009522(photosystem I),GO:0009538(photosystem I reaction center)	-	Photosystem I reaction center subunit IV A, chloroplastic OS=Nicotiana sylvestris GN=PSAEA PE=1 SV=1
SINPZ0600146.1 [mRNA] [translate_table: standard]	KOG1752	GO:0045454(cell redox homeostasis)	-	GO:0009055(electron transfer activity),GO:0015035(protein disulfide oxidoreductase activity)	Glutaredoxin-C5, chloroplastic OS=Arabidopsis thaliana GN=GRXC5 PE=1 SV=1
SINPZ0600147.1 [mRNA] [translate_table: standard]	KOG1399	GO:0055114(oxidation-reduction process)	-	GO:0004499(N,N-dimethylaniline monooxygenase activity),GO:0050660(flavin adenine dinucleotide binding),GO:0050661(NADP binding)	Probable indole-3-pyruvate monooxygenase YUCCA8 OS=Arabidopsis thaliana GN=YUC8 PE=2 SV=1
SINPZ0600148.1 [mRNA] [translate_table: standard]	KOG0160	-	GO:0016459(myosin complex)	GO:0003774(motor activity),GO:0005524(ATP binding),GO:0005515(protein binding)	Myosin-6 OS=Arabidopsis thaliana GN=XI-2 PE=1 SV=1
SINPZ0600149.1 [mRNA] [translate_table: standard]	KOG2947	-	-	-	Ribokinase OS=Mus musculus GN=Rbks PE=1 SV=1
SINPZ0600150.1 [mRNA] [translate_table: standard]	KOG1187	GO:0006468(protein phosphorylation)	-	GO:0004672(protein kinase activity)	Receptor-like serine/threonine-protein kinase ALE2 OS=Arabidopsis thaliana GN=ALE2 PE=1 SV=1
SINPZ0600151.1 [mRNA] [translate_table: standard]	KOG0293	-	-	GO:0005515(protein binding)	WD repeat-containing protein 26 OS=Xenopus tropicalis GN=wdr26 PE=2 SV=2
SINPZ0600152.1 [mRNA] [translate_table: standard]	-	-	-	-	Tobamovirus multiplication protein 2B OS=Arabidopsis thaliana GN=TOM2B PE=2 SV=2
SINPZ0600153.1 [mRNA] [translate_table: standard]	KOG0022	GO:0055114(oxidation-reduction process)	-	-	Alcohol dehydrogenase class-3 OS=Arabidopsis thaliana GN=ADH2 PE=1 SV=2
SINPZ0600157.1 [mRNA] [translate_table: standard]	KOG1021	-	-	-	Xyloglucan galactosyltransferase KATAMARI1 OS=Arabidopsis thaliana GN=KAM1 PE=1 SV=1
SINPZ0600158.1 [mRNA] [translate_table: standard]	-	-	-	-	Probable aminopyrimidine aminohydrolase, mitochondrial OS=Arabidopsis thaliana GN=TNEA_C PE=2 SV=1
SINPZ0600159.1 [mRNA] [translate_table: standard]	-	GO:0006468(protein phosphorylation)	-	GO:0004672(protein kinase activity),GO:0005524(ATP binding),GO:0005515(protein binding)	Leucine-rich repeat receptor-like protein kinase PXL2 OS=Arabidopsis thaliana GN=PXL2 PE=2 SV=1
SINPZ0600160.1 [mRNA] [translate_table: standard]	-	-	-	-	Auxin-responsive protein IAA12 OS=Arabidopsis thaliana GN=IAA12 PE=1 SV=1
SINPZ0600161.1 [mRNA] [translate_table: standard]	KOG0116	-	-	GO:0003676(nucleic acid binding)	Putative G3BP-like protein OS=Schizosaccharomyces pombe (strain 972 / ATCC 24843) GN=nxt3 PE=1 SV=1
SINPZ0600162.1 [mRNA] [translate_table: standard]	-	-	-	-	Cysteine-rich repeat secretory protein 3 OS=Arabidopsis thaliana GN=CRRSP3 PE=1 SV=1
SINPZ0600163.1 [mRNA] [translate_table: standard]	KOG1082	GO:0034968(histone lysine methylation)	GO:0005634(nucleus)	GO:0008270(zinc ion binding),GO:0018024(histone-lysine N-methyltransferase activity),GO:0005515(protein binding)	Histone-lysine N-methyltransferase SUVR2 OS=Arabidopsis thaliana GN=SUVR2 PE=2 SV=2
SINPZ0600164.1 [mRNA] [translate_table: standard]	KOG2903	-	-	GO:0005515(protein binding)	Glutathionyl-hydroquinone reductase YqjG OS=Escherichia coli (strain K12) GN=yqjG PE=1 SV=1
SINPZ0600165.1 [mRNA] [translate_table: standard]	KOG0901	GO:0006412(translation)	GO:0005840(ribosome)	GO:0003735(structural constituent of ribosome)	60S ribosomal protein L23 OS=Arabidopsis thaliana GN=RPL23A PE=2 SV=3
SINPZ0600166.1 [mRNA] [translate_table: standard]	-	-	-	-	Protein PHR1-LIKE 1 OS=Arabidopsis thaliana GN=PHL1 PE=1 SV=1
SINPZ0600167.1 [mRNA] [translate_table: standard]	-	GO:0006468(protein phosphorylation)	-	GO:0005515(protein binding),GO:0004672(protein kinase activity),GO:0005524(ATP binding)	Probable LRR receptor-like serine/threonine-protein kinase At4g08850 OS=Arabidopsis thaliana GN=At4g08850 PE=2 SV=3
SINPZ0600168.1 [mRNA] [translate_table: standard]	-	-	-	-	-
SINPZ0600169.1 [mRNA] [translate_table: standard]	KOG4205	-	-	GO:0003676(nucleic acid binding)	Heterogeneous nuclear ribonucleoprotein 1 OS=Arabidopsis thaliana GN=RNP1 PE=1 SV=1
SINPZ0600170.1 [mRNA] [translate_table: standard]	KOG1237	GO:0055085(transmembrane transport)	GO:0016020(membrane)	GO:0022857(transmembrane transporter activity)	Protein NRT1/ PTR FAMILY 5.2 OS=Arabidopsis thaliana GN=NPF5.2 PE=2 SV=1
SINPZ0600171.1 [mRNA] [translate_table: standard]	-	-	-	-	Multiple organellar RNA editing factor 2, chloroplastic OS=Arabidopsis thaliana GN=MORF2 PE=1 SV=1
SINPZ0600172.1 [mRNA] [translate_table: standard]	KOG3205	-	GO:0005737(cytoplasm)	GO:0005094(Rho GDP-dissociation inhibitor activity)	Rho GDP-dissociation inhibitor 1 OS=Arabidopsis thaliana GN=GDI1 PE=1 SV=1
SINPZ0600173.1 [mRNA] [translate_table: standard]	-	-	-	-	-
SINPZ0600174.1 [mRNA] [translate_table: standard]	KOG2799	-	-	GO:0003824(catalytic activity)	Succinyl-CoA ligase [ADP-forming] subunit beta, mitochondrial OS=Oryza sativa subsp. japonica GN=Os02g0621700 PE=1 SV=1
SINPZ0600566.1 [mRNA] [translate_table: standard]	-	GO:0006412(translation)	GO:0005840(ribosome)	GO:0003735(structural constituent of ribosome)	Probable ribosomal protein S11, mitochondrial OS=Arabidopsis thaliana GN=NFD3 PE=2 SV=1
SINPZ0600567.1 [mRNA] [translate_table: standard]	KOG1287	GO:0055085(transmembrane transport)	GO:0016020(membrane)	GO:0022857(transmembrane transporter activity)	Probable polyamine transporter At1g31830 OS=Arabidopsis thaliana GN=At1g31830 PE=2 SV=1
SINPZ0600568.1 [mRNA] [translate_table: standard]	KOG0817	-	-	GO:0000062(fatty-acyl-CoA binding)	Acyl-CoA-binding protein OS=Ricinus communis PE=3 SV=1
SINPZ0600569.1 [mRNA] [translate_table: standard]	-	-	-	-	-
SINPZ0600570.1 [mRNA] [translate_table: standard]	KOG2348	GO:0055085(transmembrane transport)	GO:0016020(membrane)	GO:0022857(transmembrane transporter activity)	Urea-proton symporter DUR3 OS=Arabidopsis thaliana GN=DUR3 PE=1 SV=1
SINPZ0600571.1 [mRNA] [translate_table: standard]	-	GO:0055114(oxidation-reduction process)	-	GO:0009916(alternative oxidase activity)	Ubiquinol oxidase 1, mitochondrial OS=Nicotiana tabacum GN=AOX1 PE=1 SV=1
SINPZ0600572.1 [mRNA] [translate_table: standard]	-	-	-	-	-
SINPZ0600573.1 [mRNA] [translate_table: standard]	-	-	-	-	-
SINPZ0600574.1 [mRNA] [translate_table: standard]	KOG4249	-	-	-	Protein root UVB sensitive 1, chloroplastic OS=Arabidopsis thaliana GN=RUS1 PE=1 SV=1
SINPZ0600575.1 [mRNA] [translate_table: standard]	KOG4197	-	-	-	Pentatricopeptide repeat-containing protein At1g31790 OS=Arabidopsis thaliana GN=PCMP-A1 PE=2 SV=1
SINPZ0600576.1 [mRNA] [translate_table: standard]	KOG1285	GO:0055114(oxidation-reduction process)	-	GO:0016702(oxidoreductase activity, acting on single donors with incorporation of molecular oxygen, incorporation of two atoms of oxygen)	Probable carotenoid cleavage dioxygenase 4, chloroplastic OS=Arabidopsis thaliana GN=CCD4 PE=1 SV=1
SINPZ0600577.1 [mRNA] [translate_table: standard]	KOG1285	GO:0055114(oxidation-reduction process)	-	GO:0016702(oxidoreductase activity, acting on single donors with incorporation of molecular oxygen, incorporation of two atoms of oxygen)	Probable carotenoid cleavage dioxygenase 4, chloroplastic OS=Arabidopsis thaliana GN=CCD4 PE=1 SV=1
SINPZ0600578.1 [mRNA] [translate_table: standard]	-	-	GO:0016020(membrane),GO:0016021(integral component of membrane)	-	WAT1-related protein At4g19185 OS=Arabidopsis thaliana GN=At4g19185 PE=2 SV=1
SINPZ0600579.1 [mRNA] [translate_table: standard]	KOG3758	GO:0006891(intra-Golgi vesicle-mediated transport)	GO:0017119(Golgi transport complex)	-	Conserved oligomeric Golgi complex subunit 6 OS=Bos taurus GN=COG6 PE=2 SV=1
SINPZ0600580.1 [mRNA] [translate_table: standard]	KOG0061	-	GO:0016020(membrane)	GO:0005524(ATP binding),GO:0016887(ATPase activity)	ABC transporter G family member 14 OS=Arabidopsis thaliana GN=ABCG14 PE=2 SV=1
SINPZ0600581.1 [mRNA] [translate_table: standard]	-	-	-	GO:0005515(protein binding)	F-box protein SKIP31 OS=Arabidopsis thaliana GN=SKIP31 PE=1 SV=1
SINPZ0600582.1 [mRNA] [translate_table: standard]	-	-	-	-	Glycine-rich protein A3 OS=Daucus carota PE=2 SV=1
SINPZ0600583.1 [mRNA] [translate_table: standard]	KOG0063	-	-	GO:0005524(ATP binding),GO:0016887(ATPase activity)	ABC transporter E family member 2 OS=Arabidopsis thaliana GN=ABCE2 PE=2 SV=1
SINPZ0600584.1 [mRNA] [translate_table: standard]	KOG4197	-	-	-	Pentatricopeptide repeat-containing protein At4g19220, mitochondrial OS=Arabidopsis thaliana GN=PCMP-E2 PE=3 SV=2
SINPZ0600585.1 [mRNA] [translate_table: standard]	-	-	-	-	Arabinosyltransferase XEG113 OS=Arabidopsis thaliana GN=XEG113 PE=2 SV=1
SINPZ0601715.1 [mRNA] [translate_table: standard]	KOG0364	-	-	GO:0005524(ATP binding)	T-complex protein 1 subunit gamma OS=Arabidopsis thaliana GN=CCT3 PE=1 SV=1
SINPZ0601716.1 [mRNA] [translate_table: standard]	KOG1886	GO:0006351(transcription, DNA-templated)	-	GO:0003682(chromatin binding)	Protein polybromo-1 OS=Mus musculus GN=Pbrm1 PE=1 SV=4
SINPZ0601717.1 [mRNA] [translate_table: standard]	-	-	-	-	-
SINPZ0601718.1 [mRNA] [translate_table: standard]	KOG0768	-	-	-	Probable S-adenosylmethionine carrier 2, chloroplastic OS=Arabidopsis thaliana GN=SAMC2 PE=2 SV=1
SINPZ0601719.1 [mRNA] [translate_table: standard]	KOG0239	GO:0007018(microtubule-based movement)	-	GO:0003777(microtubule motor activity),GO:0005524(ATP binding),GO:0008017(microtubule binding)	Kinesin KP1 OS=Arabidopsis thaliana GN=KP1 PE=1 SV=2
SINPZ0601720.1 [mRNA] [translate_table: standard]	-	-	-	-	F-box protein At2g26160 OS=Arabidopsis thaliana GN=At2g26160 PE=2 SV=1
SINPZ0601721.1 [mRNA] [translate_table: standard]	-	-	-	-	-
SINPZ0601722.1 [mRNA] [translate_table: standard]	KOG0446	-	-	GO:0003924(GTPase activity),GO:0005525(GTP binding)	Dynamin-related protein 4C OS=Arabidopsis thaliana GN=DRP4C PE=2 SV=1
SINPZ0601723.1 [mRNA] [translate_table: standard]	KOG0446	-	-	GO:0005525(GTP binding),GO:0003924(GTPase activity)	Dynamin-related protein 4C OS=Arabidopsis thaliana GN=DRP4C PE=2 SV=1
SINPZ0601724.1 [mRNA] [translate_table: standard]	KOG0446	-	-	GO:0003924(GTPase activity),GO:0005525(GTP binding)	Dynamin-related protein 4C OS=Arabidopsis thaliana GN=DRP4C PE=2 SV=1
SINPZ0601725.1 [mRNA] [translate_table: standard]	KOG0446	-	-	GO:0005525(GTP binding),GO:0003924(GTPase activity)	Dynamin-related protein 4C OS=Arabidopsis thaliana GN=DRP4C PE=2 SV=1
SINPZ0601726.1 [mRNA] [translate_table: standard]	-	-	-	GO:0046983(protein dimerization activity)	Transcription factor GLABRA 3 OS=Arabidopsis thaliana GN=GL3 PE=1 SV=1
SINPZ0601727.1 [mRNA] [translate_table: standard]	KOG1622	GO:0006164(purine nucleotide biosynthetic process),GO:0006177(GMP biosynthetic process)	-	GO:0003922(GMP synthase (glutamine-hydrolyzing) activity),GO:0005524(ATP binding)	GMP synthase [glutamine-hydrolyzing] OS=Aquifex aeolicus (strain VF5) GN=guaA PE=3 SV=1
SINPZ0601728.1 [mRNA] [translate_table: standard]	-	-	-	-	-
SINPZ0601757.1 [mRNA] [translate_table: standard]	KOG2795	GO:0006259(DNA metabolic process)	GO:0005694(chromosome)	GO:0003677(DNA binding),GO:0003824(catalytic activity),GO:0005524(ATP binding)	Meiotic recombination protein SPO11-2 OS=Arabidopsis thaliana GN=SPO11-2 PE=1 SV=1
SINPZ0601758.1 [mRNA] [translate_table: standard]	-	GO:0006355(regulation of transcription, DNA-templated)	-	GO:0003700(DNA-binding transcription factor activity),GO:0043565(sequence-specific DNA binding)	WRKY transcription factor 22 OS=Arabidopsis thaliana GN=WRKY22 PE=2 SV=1
SINPZ0601759.1 [mRNA] [translate_table: standard]	-	GO:0005975(carbohydrate metabolic process)	-	GO:0004553(hydrolase activity, hydrolyzing O-glycosyl compounds)	Endoglucanase OS=Phaseolus vulgaris PE=2 SV=2
SINPZ0601760.1 [mRNA] [translate_table: standard]	-	GO:0006355(regulation of transcription, DNA-templated)	-	GO:0003700(DNA-binding transcription factor activity),GO:0043565(sequence-specific DNA binding)	Probable WRKY transcription factor 56 OS=Arabidopsis thaliana GN=WRKY56 PE=2 SV=1
SINPZ0601761.1 [mRNA] [translate_table: standard]	KOG4155	-	-	GO:0005515(protein binding)	WD repeat-containing protein 7 OS=Mus musculus GN=Wdr7 PE=1 SV=3
SINPZ0601762.1 [mRNA] [translate_table: standard]	KOG2169	-	-	GO:0008270(zinc ion binding)	Zinc finger MIZ domain-containing protein 2 OS=Homo sapiens GN=ZMIZ2 PE=1 SV=2
SINPZ0601763.1 [mRNA] [translate_table: standard]	-	-	-	-	Protein LURP-one-related 17 OS=Arabidopsis thaliana GN=At5g41590 PE=2 SV=2
SINPZ0601764.1 [mRNA] [translate_table: standard]	KOG0039	GO:0055114(oxidation-reduction process)	-	GO:0016491(oxidoreductase activity),GO:0004601(peroxidase activity),GO:0050664(oxidoreductase activity, acting on NAD(P)H, oxygen as acceptor)	Respiratory burst oxidase homolog protein A OS=Solanum tuberosum GN=RBOHA PE=1 SV=1
SINPZ0601765.1 [mRNA] [translate_table: standard]	-	-	-	-	Late embryogenesis abundant protein At1g64065 OS=Arabidopsis thaliana GN=At1g64065 PE=2 SV=1
SINPZ0601766.1 [mRNA] [translate_table: standard]	-	-	-	-	Late embryogenesis abundant protein At1g64065 OS=Arabidopsis thaliana GN=At1g64065 PE=2 SV=1
SINPZ0601767.1 [mRNA] [translate_table: standard]	-	-	-	-	Probable membrane-associated kinase regulator 2 OS=Arabidopsis thaliana GN=MAKR2 PE=2 SV=1
SINPZ0601768.1 [mRNA] [translate_table: standard]	-	-	-	-	Uncharacterized protein YpgQ OS=Bacillus subtilis (strain 168) GN=ypgQ PE=4 SV=1
SINPZ0601769.1 [mRNA] [translate_table: standard]	-	GO:0005975(carbohydrate metabolic process)	-	GO:0004553(hydrolase activity, hydrolyzing O-glycosyl compounds)	Endoglucanase OS=Paenibacillus polymyxa PE=3 SV=2
SINPZ0601770.1 [mRNA] [translate_table: standard]	-	-	-	-	-
SINPZ0601771.1 [mRNA] [translate_table: standard]	-	GO:0005975(carbohydrate metabolic process)	-	GO:0004553(hydrolase activity, hydrolyzing O-glycosyl compounds)	Endoglucanase OS=Paenibacillus polymyxa PE=3 SV=2
SINPZ0601772.1 [mRNA] [translate_table: standard]	-	GO:0006412(translation)	GO:0005840(ribosome)	GO:0003735(structural constituent of ribosome),GO:0008097(5S rRNA binding)	50S ribosomal protein L25 OS=Novosphingobium aromaticivorans (strain DSM 12444 / F199) GN=rplY PE=3 SV=1
SINPZ0601773.1 [mRNA] [translate_table: standard]	KOG1792	-	-	-	Reticulon-like protein B2 OS=Arabidopsis thaliana GN=RTNLB2 PE=1 SV=1
SINPZ0601774.1 [mRNA] [translate_table: standard]	-	-	GO:0016020(membrane)	-	-
SINPZ0601775.1 [mRNA] [translate_table: standard]	-	-	-	-	-
SINPZ0601776.1 [mRNA] [translate_table: standard]	KOG0032	GO:0006468(protein phosphorylation)	-	GO:0005509(calcium ion binding),GO:0004672(protein kinase activity),GO:0005524(ATP binding)	Calcium-dependent protein kinase 3 OS=Arabidopsis thaliana GN=CPK3 PE=1 SV=1
SINPZ0601777.1 [mRNA] [translate_table: standard]	KOG4711	GO:0015743(malate transport)	-	-	Aluminum-activated malate transporter 9 OS=Arabidopsis thaliana GN=ALMT9 PE=2 SV=1
SINPZ0601778.1 [mRNA] [translate_table: standard]	-	-	-	-	Probable WRKY transcription factor 19 OS=Arabidopsis thaliana GN=WRKY19 PE=2 SV=1
SINPZ0601779.1 [mRNA] [translate_table: standard]	-	-	-	-	Disease resistance response protein 206 OS=Pisum sativum GN=PI206 PE=1 SV=2
SINPZ0601780.1 [mRNA] [translate_table: standard]	KOG1651	GO:0006979(response to oxidative stress),GO:0055114(oxidation-reduction process)	-	GO:0004602(glutathione peroxidase activity)	Probable glutathione peroxidase 2 OS=Arabidopsis thaliana GN=GPX2 PE=1 SV=1
SINPZ0601781.1 [mRNA] [translate_table: standard]	KOG1192	-	-	GO:0016758(transferase activity, transferring hexosyl groups)	UDP-glycosyltransferase 83A1 OS=Arabidopsis thaliana GN=UGT83A1 PE=2 SV=1
SINPZ0601782.1 [mRNA] [translate_table: standard]	-	-	-	-	Disease resistance response protein 206 OS=Pisum sativum GN=PI206 PE=1 SV=2
SINPZ0601783.1 [mRNA] [translate_table: standard]	KOG1650	GO:0006812(cation transport),GO:0055085(transmembrane transport)	GO:0016021(integral component of membrane)	GO:0015299(solute:proton antiporter activity)	Cation/H(+) antiporter 18 OS=Arabidopsis thaliana GN=CHX18 PE=2 SV=1
SINPZ0601798.1 [mRNA] [translate_table: standard]	-	-	-	-	Protein EMBRYO DEFECTIVE 1674 OS=Arabidopsis thaliana GN=EMB1674 PE=2 SV=1
SINPZ0601799.1 [mRNA] [translate_table: standard]	KOG2232	-	-	-	Neutral ceramidase OS=Arabidopsis thaliana GN=At2g38010 PE=3 SV=1
SINPZ0601800.1 [mRNA] [translate_table: standard]	KOG0297	-	-	-	Titin OS=Mus musculus GN=Ttn PE=1 SV=1
SINPZ0601801.1 [mRNA] [translate_table: standard]	-	-	-	-	-
SINPZ0601802.1 [mRNA] [translate_table: standard]	KOG0436	GO:0006418(tRNA aminoacylation for protein translation)	-	GO:0000166(nucleotide binding),GO:0004812(aminoacyl-tRNA ligase activity),GO:0005524(ATP binding)	Methionine--tRNA ligase, chloroplastic/mitochondrial OS=Arabidopsis thaliana GN=OVA1 PE=2 SV=1
SINPZ0601803.1 [mRNA] [translate_table: standard]	-	-	-	-	Iridoid synthase OS=Catharanthus roseus PE=1 SV=1
SINPZ0601804.1 [mRNA] [translate_table: standard]	-	-	-	-	Protein BPS1, chloroplastic OS=Arabidopsis thaliana GN=BPS1 PE=2 SV=1
SINPZ0601810.1 [mRNA] [translate_table: standard]	KOG2855	-	-	-	Inositol 3-kinase OS=Arabidopsis thaliana GN=At5g58730 PE=2 SV=1
SINPZ0601811.1 [mRNA] [translate_table: standard]	KOG1263	GO:0055114(oxidation-reduction process)	-	GO:0005507(copper ion binding),GO:0016491(oxidoreductase activity)	Laccase-4 OS=Arabidopsis thaliana GN=IRX12 PE=2 SV=2
SINPZ0601812.1 [mRNA] [translate_table: standard]	KOG0724	-	-	-	Transcription factor DIVARICATA OS=Antirrhinum majus GN=DIVARICATA PE=2 SV=1
SINPZ0601813.1 [mRNA] [translate_table: standard]	-	GO:0005975(carbohydrate metabolic process)	-	GO:0004553(hydrolase activity, hydrolyzing O-glycosyl compounds)	Beta-glucosidase BoGH3B OS=Bacteroides ovatus (strain ATCC 8483 / DSM 1896 / JCM 5824 / NCTC 11153) GN=BACOVA_02659 PE=1 SV=1
SINPZ0601814.1 [mRNA] [translate_table: standard]	KOG1237	GO:0055085(transmembrane transport)	GO:0016020(membrane)	GO:0022857(transmembrane transporter activity)	Protein NRT1/ PTR FAMILY 8.1 OS=Arabidopsis thaliana GN=NPF8.1 PE=1 SV=1
SINPZ0601815.1 [mRNA] [translate_table: standard]	KOG1237	GO:0055085(transmembrane transport)	GO:0016020(membrane)	GO:0022857(transmembrane transporter activity)	Protein NRT1/ PTR FAMILY 8.1 OS=Arabidopsis thaliana GN=NPF8.1 PE=1 SV=1
SINPZ0601816.1 [mRNA] [translate_table: standard]	-	-	-	-	AT-rich interactive domain-containing protein 2 OS=Arabidopsis thaliana GN=ARID2 PE=2 SV=1
SINPZ0601817.1 [mRNA] [translate_table: standard]	-	-	-	-	IRK-interacting protein OS=Arabidopsis thaliana GN=IRKI PE=1 SV=1
SINPZ0601818.1 [mRNA] [translate_table: standard]	KOG0753	-	-	-	Mitochondrial uncoupling protein 2 OS=Arabidopsis thaliana GN=PUMP2 PE=2 SV=1
SINPZ0601819.1 [mRNA] [translate_table: standard]	-	-	-	-	-
SINPZ0601820.1 [mRNA] [translate_table: standard]	KOG2731	-	-	-	Alpha-ketoglutarate-dependent dioxygenase AlkB OS=Escherichia coli (strain K12) GN=alkB PE=1 SV=1
SINPZ0601821.1 [mRNA] [translate_table: standard]	-	-	-	-	-
SINPZ0601822.1 [mRNA] [translate_table: standard]	KOG2401	-	-	-	SMR domain-containing protein At5g58720 OS=Arabidopsis thaliana GN=PIPC PE=1 SV=1
SINPZ0601823.1 [mRNA] [translate_table: standard]	-	-	-	-	Protein ELF4-LIKE 1 OS=Arabidopsis thaliana GN=EFL1 PE=2 SV=1
SINPZ0601824.1 [mRNA] [translate_table: standard]	KOG0865	GO:0000413(protein peptidyl-prolyl isomerization)	-	GO:0003755(peptidyl-prolyl cis-trans isomerase activity)	Peptidyl-prolyl cis-trans isomerase CYP20-1 OS=Arabidopsis thaliana GN=CYP20-1 PE=1 SV=1
SINPZ0601825.1 [mRNA] [translate_table: standard]	-	-	-	-	-
SINPZ0601826.1 [mRNA] [translate_table: standard]	KOG0234	GO:0006000(fructose metabolic process)	-	GO:0003873(6-phosphofructo-2-kinase activity),GO:0005524(ATP binding),GO:2001070(starch binding)	6-phosphofructo-2-kinase/fructose-2,6-bisphosphatase OS=Arabidopsis thaliana GN=FKFBP PE=1 SV=1
SINPZ0601827.1 [mRNA] [translate_table: standard]	KOG0800	-	-	-	RING-H2 finger protein ATL2 OS=Arabidopsis thaliana GN=ATL2 PE=2 SV=2
SINPZ0601828.1 [mRNA] [translate_table: standard]	-	-	-	-	-
SINPZ0601829.1 [mRNA] [translate_table: standard]	-	GO:0055114(oxidation-reduction process),GO:0006629(lipid metabolic process)	-	GO:0016717(oxidoreductase activity, acting on paired donors, with oxidation of a pair of donors resulting in the reduction of molecular oxygen to two molecules of water)	Omega-3 fatty acid desaturase, endoplasmic reticulum OS=Nicotiana tabacum GN=FAD3 PE=2 SV=1
SINPZ0601830.1 [mRNA] [translate_table: standard]	-	-	-	-	-
SINPZ0601831.1 [mRNA] [translate_table: standard]	KOG1606	-	-	-	Probable pyridoxal 5'-phosphate synthase subunit PDX1 OS=Hevea brasiliensis GN=PDX1 PE=2 SV=1
SINPZ0601835.1 [mRNA] [translate_table: standard]	KOG0192	GO:0006468(protein phosphorylation)	-	GO:0004672(protein kinase activity)	Serine/threonine-protein kinase STY8 OS=Arabidopsis thaliana GN=STY8 PE=1 SV=2
SINPZ0601836.1 [mRNA] [translate_table: standard]	KOG2824	GO:0045454(cell redox homeostasis)	-	GO:0009055(electron transfer activity),GO:0015035(protein disulfide oxidoreductase activity)	Uncharacterized protein At5g39865 OS=Arabidopsis thaliana GN=At5g39865 PE=2 SV=1
SINPZ0601837.1 [mRNA] [translate_table: standard]	-	-	-	-	-
SINPZ0601838.1 [mRNA] [translate_table: standard]	KOG2012	-	-	GO:0008641(ubiquitin-like modifier activating enzyme activity)	Ubiquitin-activating enzyme E1 2 OS=Arabidopsis thaliana GN=UBA2 PE=1 SV=1
SINPZ0601839.1 [mRNA] [translate_table: standard]	-	GO:0005975(carbohydrate metabolic process)	-	GO:0004553(hydrolase activity, hydrolyzing O-glycosyl compounds)	Glucan endo-1,3-beta-glucosidase 9 OS=Arabidopsis thaliana GN=At5g58480 PE=1 SV=1
SINPZ0601840.1 [mRNA] [translate_table: standard]	KOG1995	-	-	GO:0003676(nucleic acid binding)	Transcription initiation factor TFIID subunit 15b OS=Arabidopsis thaliana GN=TAF15B PE=1 SV=1
SINPZ0601841.1 [mRNA] [translate_table: standard]	-	-	-	-	-
SINPZ0601842.1 [mRNA] [translate_table: standard]	-	-	-	-	LOB domain-containing protein 12 OS=Arabidopsis thaliana GN=LBD12 PE=2 SV=2
SINPZ0601843.1 [mRNA] [translate_table: standard]	-	-	-	-	-
SINPZ0601844.1 [mRNA] [translate_table: standard]	KOG1192	-	-	GO:0016758(transferase activity, transferring hexosyl groups)	UDP-glycosyltransferase 87A2 OS=Arabidopsis thaliana GN=UGT87A2 PE=1 SV=1
SINPZ0601845.1 [mRNA] [translate_table: standard]	KOG0760	-	-	-	-
SINPZ0601846.1 [mRNA] [translate_table: standard]	-	-	-	-	Acetylajmalan esterase OS=Rauvolfia serpentina GN=AAE PE=1 SV=1
SINPZ0601847.1 [mRNA] [translate_table: standard]	KOG2926	-	-	-	Malonyl-CoA-acyl carrier protein transacylase, mitochondrial OS=Mus musculus GN=Mcat PE=1 SV=3
SINPZ0601848.1 [mRNA] [translate_table: standard]	KOG2553	GO:0001522(pseudouridine synthesis),GO:0009451(RNA modification)	-	GO:0003723(RNA binding),GO:0009982(pseudouridine synthase activity)	Putative tRNA pseudouridine synthase OS=Arabidopsis thaliana GN=At2g30320 PE=3 SV=1
SINPZ0601849.1 [mRNA] [translate_table: standard]	-	-	-	-	Protein NUCLEAR FUSION DEFECTIVE 4 OS=Arabidopsis thaliana GN=NFD4 PE=3 SV=1
SINPZ0601850.1 [mRNA] [translate_table: standard]	KOG1404	-	-	GO:0008483(transaminase activity),GO:0030170(pyridoxal phosphate binding)	Alanine--glyoxylate aminotransferase 2 homolog 3, mitochondrial OS=Arabidopsis thaliana GN=At3g08860 PE=2 SV=1
SINPZ0601851.1 [mRNA] [translate_table: standard]	-	-	-	-	RNA-directed DNA methylation 4 OS=Arabidopsis thaliana GN=RDM4 PE=1 SV=1
SINPZ0601852.1 [mRNA] [translate_table: standard]	-	-	-	-	Protein LURP-one-related 7 OS=Arabidopsis thaliana GN=At2g30270 PE=2 SV=1
SINPZ0601853.1 [mRNA] [translate_table: standard]	KOG0143	GO:0055114(oxidation-reduction process)	-	GO:0016491(oxidoreductase activity)	Codeine O-demethylase OS=Papaver somniferum GN=CODM PE=1 SV=1
SINPZ0601854.1 [mRNA] [translate_table: standard]	-	-	-	-	-
SINPZ0601855.1 [mRNA] [translate_table: standard]	KOG4206	-	-	GO:0003676(nucleic acid binding)	U2 small nuclear ribonucleoprotein B'' OS=Arabidopsis thaliana GN=U2B'' PE=1 SV=1
SINPZ0601856.1 [mRNA] [translate_table: standard]	KOG1947	-	-	GO:0005515(protein binding)	F-box/LRR-repeat protein 3 OS=Arabidopsis thaliana GN=FBL3 PE=2 SV=1
SINPZ0601857.1 [mRNA] [translate_table: standard]	-	-	-	-	-
SINPZ0601858.1 [mRNA] [translate_table: standard]	-	GO:0006355(regulation of transcription, DNA-templated)	-	GO:0003700(DNA-binding transcription factor activity),GO:0043565(sequence-specific DNA binding)	Probable WRKY transcription factor 33 OS=Arabidopsis thaliana GN=WRKY33 PE=1 SV=2
SINPZ0601859.1 [mRNA] [translate_table: standard]	KOG1650	GO:0006812(cation transport),GO:0055085(transmembrane transport)	GO:0016021(integral component of membrane)	GO:0015299(solute:proton antiporter activity)	Cation/H(+) antiporter 15 OS=Arabidopsis thaliana GN=CHX15 PE=2 SV=1
SINPZ0601860.1 [mRNA] [translate_table: standard]	KOG1650	GO:0006812(cation transport),GO:0055085(transmembrane transport)	GO:0016021(integral component of membrane)	GO:0015299(solute:proton antiporter activity)	Cation/H(+) antiporter 15 OS=Arabidopsis thaliana GN=CHX15 PE=2 SV=1
SINPZ0601861.1 [mRNA] [translate_table: standard]	-	-	-	-	-
SINPZ0601862.1 [mRNA] [translate_table: standard]	-	-	-	-	-
SINPZ0601863.1 [mRNA] [translate_table: standard]	KOG2344	GO:0006887(exocytosis)	GO:0000145(exocyst)	-	Exocyst complex component EXO70B1 OS=Arabidopsis thaliana GN=EXO70B1 PE=1 SV=1
SINPZ0601901.1 [mRNA] [translate_table: standard]	KOG2344	GO:0006887(exocytosis)	GO:0000145(exocyst)	-	Exocyst complex component EXO70B1 OS=Arabidopsis thaliana GN=EXO70B1 PE=1 SV=1
SINPZ0601902.1 [mRNA] [translate_table: standard]	-	-	-	GO:0016788(hydrolase activity, acting on ester bonds)	GDSL esterase/lipase At2g30310 OS=Arabidopsis thaliana GN=At2g30310 PE=2 SV=1
SINPZ0601903.1 [mRNA] [translate_table: standard]	-	-	-	-	-
SINPZ0601904.1 [mRNA] [translate_table: standard]	-	-	-	-	-
SINPZ0601905.1 [mRNA] [translate_table: standard]	KOG4197	-	-	-	Pentatricopeptide repeat-containing protein At4g01400, mitochondrial OS=Arabidopsis thaliana GN=At4g01400 PE=2 SV=2
SINPZ0601906.1 [mRNA] [translate_table: standard]	KOG1650	GO:0006812(cation transport),GO:0055085(transmembrane transport)	GO:0016021(integral component of membrane)	GO:0015299(solute:proton antiporter activity)	Cation/H(+) antiporter 15 OS=Arabidopsis thaliana GN=CHX15 PE=2 SV=1
SINPZ0601907.1 [mRNA] [translate_table: standard]	-	-	-	-	-
SINPZ0601908.1 [mRNA] [translate_table: standard]	-	-	-	-	-
SINPZ0601909.1 [mRNA] [translate_table: standard]	KOG2652	GO:0006367(transcription initiation from RNA polymerase II promoter)	GO:0005672(transcription factor TFIIA complex)	-	Transcription initiation factor IIA large subunit OS=Schizosaccharomyces pombe (strain 972 / ATCC 24843) GN=toa1 PE=1 SV=1
SINPZ0601910.1 [mRNA] [translate_table: standard]	KOG2146	GO:0006397(mRNA processing)	-	-	Serine/arginine repetitive matrix protein 1 OS=Gallus gallus GN=SRRM1 PE=2 SV=1
SINPZ0601911.1 [mRNA] [translate_table: standard]	-	-	-	-	-
SINPZ0601912.1 [mRNA] [translate_table: standard]	KOG1203	-	-	-	Protein plastid transcriptionally active 16, chloroplastic OS=Arabidopsis thaliana GN=PTAC16 PE=1 SV=1
SINPZ0601913.1 [mRNA] [translate_table: standard]	KOG0698	-	-	GO:0003824(catalytic activity)	Protein phosphatase 2C 3 OS=Arabidopsis thaliana GN=AIP1 PE=1 SV=1
SINPZ0601914.1 [mRNA] [translate_table: standard]	KOG4197	-	-	GO:0008270(zinc ion binding)	Pentatricopeptide repeat-containing protein At3g46790, chloroplastic OS=Arabidopsis thaliana GN=CRR2 PE=2 SV=1
SINPZ0601915.1 [mRNA] [translate_table: standard]	-	-	-	-	-
SINPZ0601916.1 [mRNA] [translate_table: standard]	KOG1051	-	-	GO:0005524(ATP binding)	Chaperone protein ClpB OS=Ralstonia solanacearum (strain GMI1000) GN=clpB PE=3 SV=1
SINPZ0602119.1 [mRNA] [translate_table: standard]	KOG4271	GO:0007165(signal transduction)	-	-	Rho GTPase-activating protein 7 OS=Arabidopsis thaliana GN=ROPGAP7 PE=2 SV=1
SINPZ0602120.1 [mRNA] [translate_table: standard]	-	-	-	-	-
SINPZ0602121.1 [mRNA] [translate_table: standard]	-	-	-	GO:0016788(hydrolase activity, acting on ester bonds)	Non-specific phospholipase C2 OS=Arabidopsis thaliana GN=NPC2 PE=2 SV=1
SINPZ0602122.1 [mRNA] [translate_table: standard]	-	-	-	-	-
SINPZ0602123.1 [mRNA] [translate_table: standard]	-	-	-	-	-
SINPZ0602124.1 [mRNA] [translate_table: standard]	-	-	-	-	-
SINPZ0602125.1 [mRNA] [translate_table: standard]	-	-	-	-	Protein LATERAL ROOT PRIMORDIUM 1 OS=Arabidopsis thaliana GN=LRP1 PE=1 SV=1
SINPZ0602126.1 [mRNA] [translate_table: standard]	-	-	-	-	-
SINPZ0602127.1 [mRNA] [translate_table: standard]	KOG2443	-	GO:0016021(integral component of membrane)	GO:0004190(aspartic-type endopeptidase activity)	Signal peptide peptidase OS=Arabidopsis thaliana GN=SPP PE=2 SV=1
SINPZ0602128.1 [mRNA] [translate_table: standard]	-	-	-	GO:0003677(DNA binding)	Homeobox protein MOX-1 OS=Mus musculus GN=Meox1 PE=1 SV=1
SINPZ0602129.1 [mRNA] [translate_table: standard]	-	-	-	GO:0046872(metal ion binding)	Ultraviolet-B receptor UVR8 OS=Arabidopsis thaliana GN=UVR8 PE=1 SV=1
SINPZ0602130.1 [mRNA] [translate_table: standard]	-	-	-	-	-
SINPZ0602131.1 [mRNA] [translate_table: standard]	-	-	-	-	-
SINPZ0602132.1 [mRNA] [translate_table: standard]	KOG4096	-	-	-	Reactive oxygen species modulator 1 OS=Xenopus tropicalis GN=romo1 PE=3 SV=1
SINPZ0602133.1 [mRNA] [translate_table: standard]	KOG3364	-	-	-	Mitochondrial fission 1 protein A OS=Arabidopsis thaliana GN=FIS1A PE=1 SV=1
SINPZ0602134.1 [mRNA] [translate_table: standard]	KOG2922	GO:0015693(magnesium ion transport)	GO:0016021(integral component of membrane)	GO:0015095(magnesium ion transmembrane transporter activity)	Probable magnesium transporter NIPA3 OS=Arabidopsis thaliana GN=At1g34470 PE=2 SV=1
SINPZ0602135.1 [mRNA] [translate_table: standard]	-	-	-	GO:0005515(protein binding)	F-box protein At4g18380 OS=Arabidopsis thaliana GN=At4g18380 PE=2 SV=1
SINPZ0602136.1 [mRNA] [translate_table: standard]	KOG2862	-	-	-	Serine--glyoxylate aminotransferase OS=Arabidopsis thaliana GN=AGT1 PE=1 SV=2
SINPZ0602137.1 [mRNA] [translate_table: standard]	-	GO:0055114(oxidation-reduction process)	-	GO:0016491(oxidoreductase activity)	Carboxynorspermidine synthase OS=Vibrio cholerae serotype O1 (strain ATCC 39315 / El Tor Inaba N16961) GN=VC_1624 PE=1 SV=1
SINPZ0602138.1 [mRNA] [translate_table: standard]	-	GO:0055114(oxidation-reduction process)	-	GO:0016491(oxidoreductase activity)	Carboxynorspermidine synthase OS=Vibrio cholerae serotype O1 (strain ATCC 39315 / El Tor Inaba N16961) GN=VC_1624 PE=1 SV=1
SINPZ0602139.1 [mRNA] [translate_table: standard]	KOG1203	-	-	-	Uncharacterized protein At2g37660, chloroplastic OS=Arabidopsis thaliana GN=At2g37660 PE=1 SV=2
SINPZ0602140.1 [mRNA] [translate_table: standard]	KOG3009	-	-	GO:0016798(hydrolase activity, acting on glycosyl bonds)	Pseudouridine-5'-phosphate glycosidase OS=Brevibacillus brevis (strain 47 / JCM 6285 / NBRC 100599) GN=psuG PE=3 SV=1
SINPZ0602141.1 [mRNA] [translate_table: standard]	-	-	-	-	Scarecrow-like protein 3 OS=Arabidopsis thaliana GN=SCL3 PE=2 SV=1
SINPZ0602142.1 [mRNA] [translate_table: standard]	-	-	-	-	Protein GAST1 OS=Solanum lycopersicum GN=GAST1 PE=2 SV=1
SINPZ0602143.1 [mRNA] [translate_table: standard]	KOG1473	-	-	-	Nucleosome-remodeling factor subunit BPTF OS=Homo sapiens GN=BPTF PE=1 SV=3
SINPZ0602144.1 [mRNA] [translate_table: standard]	-	-	-	-	Magnesium-chelatase subunit ChlD, chloroplastic OS=Nicotiana tabacum GN=CHLD PE=2 SV=1
SINPZ0602145.1 [mRNA] [translate_table: standard]	-	-	-	GO:0046983(protein dimerization activity)	Transcription factor BEE 3 OS=Arabidopsis thaliana GN=BEE3 PE=2 SV=1
SINPZ0602146.1 [mRNA] [translate_table: standard]	KOG0421	-	-	-	Ubiquitin-conjugating enzyme E2 19 OS=Arabidopsis thaliana GN=UBC19 PE=1 SV=1
SINPZ0602147.1 [mRNA] [translate_table: standard]	KOG0619	-	-	GO:0005515(protein binding)	Receptor-like protein 12 OS=Arabidopsis thaliana GN=RLP12 PE=2 SV=2
SINPZ0602148.1 [mRNA] [translate_table: standard]	KOG1565	GO:0006508(proteolysis)	GO:0031012(extracellular matrix)	GO:0004222(metalloendopeptidase activity),GO:0008270(zinc ion binding)	Metalloendoproteinase 1 OS=Glycine max PE=1 SV=2
SINPZ0602149.1 [mRNA] [translate_table: standard]	KOG1565	GO:0006508(proteolysis)	GO:0031012(extracellular matrix)	GO:0004222(metalloendopeptidase activity),GO:0008270(zinc ion binding)	Metalloendoproteinase 1 OS=Glycine max PE=1 SV=2
SINPZ0602150.1 [mRNA] [translate_table: standard]	KOG1369	GO:0005975(carbohydrate metabolic process)	-	GO:0005524(ATP binding),GO:0016773(phosphotransferase activity, alcohol group as acceptor)	Hexokinase-3 OS=Arabidopsis thaliana GN=At1g50460 PE=1 SV=1
SINPZ0602151.1 [mRNA] [translate_table: standard]	-	-	-	-	-
SINPZ0602152.1 [mRNA] [translate_table: standard]	-	GO:0055114(oxidation-reduction process)	-	GO:0016491(oxidoreductase activity)	-
SINPZ0602153.1 [mRNA] [translate_table: standard]	KOG0055	GO:0055085(transmembrane transport)	GO:0016021(integral component of membrane)	GO:0005524(ATP binding),GO:0016887(ATPase activity),GO:0042626(ATPase activity, coupled to transmembrane movement of substances)	ABC transporter B family member 4 OS=Arabidopsis thaliana GN=ABCB4 PE=1 SV=1
SINPZ0602154.1 [mRNA] [translate_table: standard]	-	-	-	GO:0046872(metal ion binding),GO:0003676(nucleic acid binding)	Zinc finger CCCH domain-containing protein 53 OS=Oryza sativa subsp. japonica GN=Os07g0682400 PE=2 SV=1
SINPZ0602155.1 [mRNA] [translate_table: standard]	-	-	-	GO:0003676(nucleic acid binding),GO:0046872(metal ion binding)	Zinc finger CCCH domain-containing protein 22 OS=Oryza sativa subsp. japonica GN=Os03g0328900 PE=2 SV=2
SINPZ0602156.1 [mRNA] [translate_table: standard]	KOG0130	-	-	GO:0003676(nucleic acid binding)	RNA-binding protein 8A OS=Salmo salar GN=rbm8a PE=2 SV=1
SINPZ0602157.1 [mRNA] [translate_table: standard]	-	-	-	-	-
SINPZ0602158.1 [mRNA] [translate_table: standard]	KOG0061	-	GO:0016020(membrane)	GO:0005524(ATP binding),GO:0016887(ATPase activity)	ABC transporter G family member 15 OS=Arabidopsis thaliana GN=ABCG15 PE=2 SV=2
SINPZ0602159.1 [mRNA] [translate_table: standard]	KOG0061	-	GO:0016020(membrane)	GO:0005524(ATP binding),GO:0016887(ATPase activity)	ABC transporter G family member 15 OS=Arabidopsis thaliana GN=ABCG15 PE=2 SV=2
SINPZ0602309.1 [mRNA] [translate_table: standard]	-	-	-	-	DENN domain-containing protein 5B OS=Danio rerio GN=dennd5b PE=2 SV=2
SINPZ0602310.1 [mRNA] [translate_table: standard]	KOG0772	-	-	GO:0005515(protein binding)	WD repeat-containing protein 70 OS=Xenopus tropicalis GN=wdr70 PE=2 SV=1
SINPZ0602311.1 [mRNA] [translate_table: standard]	KOG0628	GO:0019752(carboxylic acid metabolic process)	-	GO:0016831(carboxy-lyase activity),GO:0030170(pyridoxal phosphate binding)	Tyrosine decarboxylase 1 OS=Arabidopsis thaliana GN=ELI5 PE=2 SV=1
SINPZ0602312.1 [mRNA] [translate_table: standard]	KOG0054	GO:0055085(transmembrane transport)	GO:0016021(integral component of membrane)	GO:0005524(ATP binding),GO:0042626(ATPase activity, coupled to transmembrane movement of substances),GO:0016887(ATPase activity)	ABC transporter C family member 5 OS=Arabidopsis thaliana GN=ABCC5 PE=2 SV=2
SINPZ0602313.1 [mRNA] [translate_table: standard]	KOG2865	-	-	-	NADH dehydrogenase [ubiquinone] 1 alpha subcomplex subunit 9, mitochondrial OS=Arabidopsis thaliana GN=At2g20360 PE=1 SV=2
SINPZ0602314.1 [mRNA] [translate_table: standard]	KOG1021	-	-	-	Xyloglucan galactosyltransferase KATAMARI1 OS=Arabidopsis thaliana GN=KAM1 PE=1 SV=1
SINPZ0602315.1 [mRNA] [translate_table: standard]	-	GO:0006508(proteolysis)	-	GO:0004252(serine-type endopeptidase activity)	Subtilisin-like protease SBT1.2 OS=Arabidopsis thaliana GN=SBT1.2 PE=2 SV=1
SINPZ0602316.1 [mRNA] [translate_table: standard]	-	GO:0015979(photosynthesis)	GO:0009523(photosystem II),GO:0009654(photosystem II oxygen evolving complex),GO:0016020(membrane)	-	Photosystem II reaction center PSB28 protein, chloroplastic OS=Oryza sativa subsp. japonica GN=PSB28 PE=2 SV=2
SINPZ0602317.1 [mRNA] [translate_table: standard]	-	GO:0006468(protein phosphorylation)	-	GO:0005515(protein binding),GO:0004672(protein kinase activity),GO:0005524(ATP binding)	Leucine-rich repeat receptor-like protein kinase PXL2 OS=Arabidopsis thaliana GN=PXL2 PE=2 SV=1
SINPZ0602318.1 [mRNA] [translate_table: standard]	-	-	-	-	Auxin-responsive protein IAA13 OS=Arabidopsis thaliana GN=IAA13 PE=1 SV=2
SINPZ0602319.1 [mRNA] [translate_table: standard]	-	-	-	-	-
SINPZ0602320.1 [mRNA] [translate_table: standard]	-	-	-	-	-
SINPZ0602321.1 [mRNA] [translate_table: standard]	KOG0116	-	-	GO:0003676(nucleic acid binding)	Putative G3BP-like protein OS=Schizosaccharomyces pombe (strain 972 / ATCC 24843) GN=nxt3 PE=1 SV=1
SINPZ0602322.1 [mRNA] [translate_table: standard]	KOG1258	-	-	-	Pre-mRNA-processing factor 39 OS=Xenopus laevis GN=prpf39 PE=2 SV=1
SINPZ0602384.1 [mRNA] [translate_table: standard]	-	-	-	-	Transcription factor EMB1444 OS=Arabidopsis thaliana GN=EMB1444 PE=2 SV=1
SINPZ0602385.1 [mRNA] [translate_table: standard]	KOG0143	GO:0055114(oxidation-reduction process)	-	GO:0016491(oxidoreductase activity)	1-aminocyclopropane-1-carboxylate oxidase homolog 1 OS=Arabidopsis thaliana GN=At1g06620 PE=2 SV=1
SINPZ0602386.1 [mRNA] [translate_table: standard]	KOG0143	GO:0055114(oxidation-reduction process)	-	GO:0016491(oxidoreductase activity)	1-aminocyclopropane-1-carboxylate oxidase homolog 1 OS=Arabidopsis thaliana GN=At1g06620 PE=2 SV=1
SINPZ0602387.1 [mRNA] [translate_table: standard]	KOG0143	GO:0055114(oxidation-reduction process)	-	GO:0016491(oxidoreductase activity)	1-aminocyclopropane-1-carboxylate oxidase homolog 11 OS=Arabidopsis thaliana GN=At5g59530 PE=2 SV=1
SINPZ0602388.1 [mRNA] [translate_table: standard]	KOG2088	-	-	-	-
SINPZ0602389.1 [mRNA] [translate_table: standard]	-	-	-	-	LOB domain-containing protein 29 OS=Arabidopsis thaliana GN=LBD29 PE=2 SV=1
SINPZ0602390.1 [mRNA] [translate_table: standard]	-	-	-	-	LOB domain-containing protein 16 OS=Arabidopsis thaliana GN=LBD16 PE=2 SV=1
SINPZ0602391.1 [mRNA] [translate_table: standard]	KOG1037	GO:0006471(protein ADP-ribosylation)	-	GO:0003677(DNA binding),GO:0008270(zinc ion binding),GO:0003950(NAD+ ADP-ribosyltransferase activity)	Poly [ADP-ribose] polymerase 1 OS=Arabidopsis thaliana GN=PARP1 PE=1 SV=2
SINPZ0602392.1 [mRNA] [translate_table: standard]	KOG0567	-	-	-	Deoxyhypusine hydroxylase OS=Arabidopsis thaliana GN=At3g58180 PE=1 SV=1
SINPZ0602393.1 [mRNA] [translate_table: standard]	-	-	-	-	Vesicle transport protein USE1 OS=Danio rerio GN=use1 PE=2 SV=1
SINPZ0602394.1 [mRNA] [translate_table: standard]	-	-	-	-	Transcriptional regulator TAC1 OS=Arabidopsis thaliana GN=TAC1 PE=2 SV=1
SINPZ0602395.1 [mRNA] [translate_table: standard]	-	-	-	-	Transcriptional regulator SUPERMAN OS=Arabidopsis thaliana GN=SUP PE=1 SV=1
SINPZ0602396.1 [mRNA] [translate_table: standard]	KOG0160	-	GO:0016459(myosin complex)	GO:0005515(protein binding),GO:0003774(motor activity),GO:0005524(ATP binding)	Myosin-11 OS=Arabidopsis thaliana GN=XI-E PE=3 SV=1
SINPZ0602397.1 [mRNA] [translate_table: standard]	-	-	-	-	-
SINPZ0602398.1 [mRNA] [translate_table: standard]	-	-	-	-	-
SINPZ0602399.1 [mRNA] [translate_table: standard]	-	-	-	GO:0046983(protein dimerization activity)	Transcription factor bHLH3 OS=Arabidopsis thaliana GN=BHLH3 PE=2 SV=1
SINPZ0602400.1 [mRNA] [translate_table: standard]	-	GO:0009611(response to wounding)	-	GO:0004867(serine-type endopeptidase inhibitor activity)	Proteinase inhibitor OS=Linum usitatissimum PE=1 SV=1
SINPZ0602401.1 [mRNA] [translate_table: standard]	-	GO:0009611(response to wounding)	-	GO:0004867(serine-type endopeptidase inhibitor activity)	Inhibitor of trypsin and hageman factor OS=Cucurbita maxima PE=1 SV=1
SINPZ0602402.1 [mRNA] [translate_table: standard]	KOG0157	GO:0055114(oxidation-reduction process)	-	GO:0005506(iron ion binding),GO:0016705(oxidoreductase activity, acting on paired donors, with incorporation or reduction of molecular oxygen),GO:0020037(heme binding)	Cytochrome P450 94A2 OS=Vicia sativa GN=CYP94A2 PE=2 SV=1
SINPZ0602403.1 [mRNA] [translate_table: standard]	-	-	-	-	Probable myosin-binding protein 4 OS=Arabidopsis thaliana GN=MYOB4 PE=3 SV=1
SINPZ0602404.1 [mRNA] [translate_table: standard]	KOG3022	-	-	-	Iron-sulfur protein NUBPL OS=Dictyostelium discoideum GN=nubpl PE=3 SV=1
SINPZ0602405.1 [mRNA] [translate_table: standard]	KOG2855	-	-	-	5-dehydro-2-deoxygluconokinase OS=Clostridium tetani (strain Massachusetts / E88) GN=iolC PE=3 SV=1
SINPZ0602406.1 [mRNA] [translate_table: standard]	KOG3022	-	-	-	Iron-sulfur protein NUBPL OS=Dictyostelium discoideum GN=nubpl PE=3 SV=1
SINPZ0602407.1 [mRNA] [translate_table: standard]	KOG3022	-	-	-	Iron-sulfur protein NUBPL OS=Dictyostelium discoideum GN=nubpl PE=3 SV=1
SINPZ0602408.1 [mRNA] [translate_table: standard]	KOG2190	-	-	GO:0003723(RNA binding)	Flowering locus K homology domain OS=Arabidopsis thaliana GN=FLK PE=1 SV=1
SINPZ0602409.1 [mRNA] [translate_table: standard]	KOG4197	-	-	-	Pentatricopeptide repeat-containing protein At3g22470, mitochondrial OS=Arabidopsis thaliana GN=At3g22470 PE=2 SV=1
SINPZ0602410.1 [mRNA] [translate_table: standard]	-	-	-	-	-
SINPZ0602411.1 [mRNA] [translate_table: standard]	-	GO:0006334(nucleosome assembly)	GO:0000786(nucleosome),GO:0005634(nucleus)	GO:0003677(DNA binding)	Histone H1.2 OS=Arabidopsis thaliana GN=At2g30620 PE=1 SV=1
SINPZ0602412.1 [mRNA] [translate_table: standard]	-	GO:0006334(nucleosome assembly)	GO:0000786(nucleosome),GO:0005634(nucleus)	GO:0003677(DNA binding)	Histone H1.2 OS=Arabidopsis thaliana GN=At2g30620 PE=1 SV=1
SINPZ0602413.1 [mRNA] [translate_table: standard]	-	GO:0006355(regulation of transcription, DNA-templated)	-	GO:0003700(DNA-binding transcription factor activity),GO:0043565(sequence-specific DNA binding)	Probable WRKY transcription factor 21 OS=Arabidopsis thaliana GN=WRKY21 PE=2 SV=1
SINPZ0602414.1 [mRNA] [translate_table: standard]	KOG3465	-	-	-	Signal recognition particle 9 kDa protein OS=Arabidopsis thaliana GN=SRP9 PE=3 SV=1
SINPZ0602415.1 [mRNA] [translate_table: standard]	KOG0504	-	-	-	Ankyrin-3 OS=Homo sapiens GN=ANK3 PE=1 SV=3
SINPZ0602416.1 [mRNA] [translate_table: standard]	KOG0504	-	-	-	Ankyrin repeat, PH and SEC7 domain containing protein secG OS=Dictyostelium discoideum GN=secG PE=2 SV=1
SINPZ0602425.1 [mRNA] [translate_table: standard]	-	-	-	GO:0005515(protein binding)	F-box/LRR-repeat protein 17 OS=Arabidopsis thaliana GN=FBL17 PE=1 SV=1
SINPZ0602426.1 [mRNA] [translate_table: standard]	KOG2702	-	-	GO:0005524(ATP binding),GO:0016301(kinase activity)	Putative uridine kinase C227.14 OS=Schizosaccharomyces pombe (strain 972 / ATCC 24843) GN=SPAC227.14 PE=3 SV=1
SINPZ0602427.1 [mRNA] [translate_table: standard]	-	-	-	-	Auxin-induced protein AUX28 OS=Glycine max GN=AUX28 PE=2 SV=1
SINPZ0602428.1 [mRNA] [translate_table: standard]	-	-	-	-	-
SINPZ0602429.1 [mRNA] [translate_table: standard]	-	-	-	-	Auxin-induced protein 22D OS=Vigna radiata var. radiata GN=AUX22D PE=2 SV=1
SINPZ0602430.1 [mRNA] [translate_table: standard]	KOG3196	-	-	-	NADH dehydrogenase [ubiquinone] flavoprotein 2, mitochondrial OS=Arabidopsis thaliana GN=At4g02580 PE=2 SV=3
SINPZ0602431.1 [mRNA] [translate_table: standard]	-	-	-	GO:0046983(protein dimerization activity)	Transcription factor UNE12 OS=Arabidopsis thaliana GN=UNE12 PE=2 SV=2
SINPZ0602432.1 [mRNA] [translate_table: standard]	-	-	-	-	Sec-independent protein translocase protein TatB OS=Herminiimonas arsenicoxydans GN=tatB PE=3 SV=1
SINPZ0602433.1 [mRNA] [translate_table: standard]	KOG4175	GO:0006568(tryptophan metabolic process)	-	GO:0004834(tryptophan synthase activity)	Tryptophan synthase alpha chain OS=Arabidopsis thaliana GN=TRPA1 PE=1 SV=2
SINPZ0602434.1 [mRNA] [translate_table: standard]	KOG3432	GO:0034220(ion transmembrane transport)	-	-	V-type proton ATPase subunit F OS=Arabidopsis thaliana GN=VHA-F PE=2 SV=1
SINPZ0602435.1 [mRNA] [translate_table: standard]	-	-	-	-	-
SINPZ0602436.1 [mRNA] [translate_table: standard]	KOG2037	-	-	GO:0003924(GTPase activity),GO:0005525(GTP binding)	Guanylate-binding protein 4 OS=Homo sapiens GN=GBP4 PE=2 SV=2
SINPZ0602437.1 [mRNA] [translate_table: standard]	KOG2391	GO:0006464(cellular protein modification process),GO:0015031(protein transport)	-	-	Protein ELC-like OS=Arabidopsis thaliana GN=ELCL PE=1 SV=1
SINPZ0602438.1 [mRNA] [translate_table: standard]	-	-	-	-	-
SINPZ0602439.1 [mRNA] [translate_table: standard]	-	-	-	-	-
SINPZ0602440.1 [mRNA] [translate_table: standard]	KOG1757	-	GO:0000786(nucleosome)	GO:0003677(DNA binding)	Probable histone H2A variant 3 OS=Oryza sativa subsp. japonica GN=Os03g0743400 PE=2 SV=1
SINPZ0602441.1 [mRNA] [translate_table: standard]	-	-	-	-	Beta-carotene isomerase D27, chloroplastic OS=Oryza sativa subsp. japonica GN=D27 PE=1 SV=1
SINPZ0700318.1 [mRNA] [translate_table: standard]	-	-	-	-	Protein MID1-COMPLEMENTING ACTIVITY 1 OS=Arabidopsis thaliana GN=MCA1 PE=1 SV=1
SINPZ0700319.1 [mRNA] [translate_table: standard]	-	-	-	-	-
SINPZ0700320.1 [mRNA] [translate_table: standard]	-	-	-	GO:0016788(hydrolase activity, acting on ester bonds)	GDSL esterase/lipase EXL3 OS=Arabidopsis thaliana GN=EXL3 PE=2 SV=1
SINPZ0700321.1 [mRNA] [translate_table: standard]	-	-	-	GO:0016788(hydrolase activity, acting on ester bonds)	GDSL esterase/lipase EXL3 OS=Arabidopsis thaliana GN=EXL3 PE=2 SV=1
SINPZ0700322.1 [mRNA] [translate_table: standard]	KOG1729	-	-	GO:0046872(metal ion binding)	Protein FREE1 OS=Arabidopsis thaliana GN=FREE1 PE=1 SV=1
SINPZ0700323.1 [mRNA] [translate_table: standard]	KOG1100	-	-	-	E3 ubiquitin-protein ligase BOI OS=Arabidopsis thaliana GN=BOI PE=1 SV=1
SINPZ0700324.1 [mRNA] [translate_table: standard]	KOG3029	-	-	GO:0005515(protein binding)	Prostaglandin E synthase 2 OS=Danio rerio GN=ptges2 PE=2 SV=1
SINPZ0700325.1 [mRNA] [translate_table: standard]	-	-	-	-	-
SINPZ0700326.1 [mRNA] [translate_table: standard]	KOG1107	GO:0015031(protein transport),GO:0042147(retrograde transport, endosome to Golgi)	GO:0030906(retromer, cargo-selective complex)	-	Vacuolar protein sorting-associated protein 35B OS=Arabidopsis thaliana GN=VPS35B PE=1 SV=1
SINPZ0700327.1 [mRNA] [translate_table: standard]	KOG0393	-	-	GO:0003924(GTPase activity),GO:0005525(GTP binding)	Rac-like GTP-binding protein RAC1 OS=Lotus japonicus GN=RAC1 PE=2 SV=1
SINPZ0700328.1 [mRNA] [translate_table: standard]	KOG0055	GO:0055085(transmembrane transport)	GO:0016021(integral component of membrane)	GO:0005524(ATP binding),GO:0016887(ATPase activity),GO:0042626(ATPase activity, coupled to transmembrane movement of substances)	ABC transporter B family member 13 OS=Arabidopsis thaliana GN=ABCB13 PE=3 SV=1
SINPZ0700329.1 [mRNA] [translate_table: standard]	-	-	-	-	-
SINPZ0700330.1 [mRNA] [translate_table: standard]	KOG1012	-	-	-	Synaptotagmin-2 OS=Arabidopsis thaliana GN=SYT2 PE=2 SV=1
SINPZ0700331.1 [mRNA] [translate_table: standard]	-	GO:0006468(protein phosphorylation)	-	GO:0005515(protein binding),GO:0004672(protein kinase activity),GO:0005524(ATP binding)	Receptor protein kinase CLAVATA1 OS=Arabidopsis thaliana GN=CLV1 PE=1 SV=3
SINPZ0700332.1 [mRNA] [translate_table: standard]	KOG0242	GO:0007018(microtubule-based movement)	-	GO:0003777(microtubule motor activity),GO:0005524(ATP binding),GO:0008017(microtubule binding)	Kinesin-like protein KIF18A OS=Mus musculus GN=Kif18a PE=2 SV=1
SINPZ0700333.1 [mRNA] [translate_table: standard]	KOG0338	-	-	GO:0003676(nucleic acid binding),GO:0005524(ATP binding)	DEAD-box ATP-dependent RNA helicase 28 OS=Arabidopsis thaliana GN=RH28 PE=2 SV=1
SINPZ0700334.1 [mRNA] [translate_table: standard]	-	-	-	-	-
SINPZ0700335.1 [mRNA] [translate_table: standard]	KOG0020	GO:0006457(protein folding)	-	GO:0005524(ATP binding),GO:0051082(unfolded protein binding)	Endoplasmin homolog OS=Catharanthus roseus GN=HSP90 PE=2 SV=1
SINPZ0700336.1 [mRNA] [translate_table: standard]	-	-	-	-	Pathogenesis-related protein 5 OS=Arabidopsis thaliana GN=At1g75040 PE=1 SV=1
SINPZ0700766.1 [mRNA] [translate_table: standard]	-	-	-	GO:0005515(protein binding)	-
SINPZ0700767.1 [mRNA] [translate_table: standard]	KOG0156	GO:0055114(oxidation-reduction process)	-	GO:0005506(iron ion binding),GO:0016705(oxidoreductase activity, acting on paired donors, with incorporation or reduction of molecular oxygen),GO:0020037(heme binding)	Isoleucine N-monooxygenase 1 OS=Lotus japonicus GN=CYP79D3 PE=1 SV=1
SINPZ0700768.1 [mRNA] [translate_table: standard]	-	-	-	-	Probable galactinol--sucrose galactosyltransferase 6 OS=Arabidopsis thaliana GN=RFS6 PE=2 SV=2
SINPZ0700769.1 [mRNA] [translate_table: standard]	-	-	-	-	-
SINPZ0700770.1 [mRNA] [translate_table: standard]	-	-	-	-	-
SINPZ0700771.1 [mRNA] [translate_table: standard]	KOG1378	-	-	GO:0003993(acid phosphatase activity),GO:0046872(metal ion binding),GO:0016787(hydrolase activity)	Purple acid phosphatase 15 OS=Arabidopsis thaliana GN=PAP15 PE=1 SV=1
SINPZ0700772.1 [mRNA] [translate_table: standard]	-	-	-	-	Probable galactinol--sucrose galactosyltransferase 6 OS=Arabidopsis thaliana GN=RFS6 PE=2 SV=2
SINPZ0700773.1 [mRNA] [translate_table: standard]	-	-	-	-	-
SINPZ0700774.1 [mRNA] [translate_table: standard]	KOG2197	-	-	-	TBC1 domain family member 15 OS=Mus musculus GN=Tbc1d15 PE=1 SV=1
SINPZ0700775.1 [mRNA] [translate_table: standard]	-	-	-	-	-
SINPZ0700776.1 [mRNA] [translate_table: standard]	KOG2471	-	-	-	CCR4-NOT transcription complex subunit 10 OS=Bos taurus GN=CNOT10 PE=2 SV=1
SINPZ0700777.1 [mRNA] [translate_table: standard]	KOG3057	-	GO:0005739(mitochondrion)	-	Putative cytochrome c oxidase subunit 6b-like OS=Arabidopsis thaliana GN=At1g32710 PE=3 SV=2
SINPZ0700778.1 [mRNA] [translate_table: standard]	-	-	-	-	Uncharacterized protein At2g24330 OS=Arabidopsis thaliana GN=At2g24330 PE=2 SV=1
SINPZ0700851.1 [mRNA] [translate_table: standard]	KOG1751	GO:0006412(translation)	GO:0005840(ribosome)	GO:0003735(structural constituent of ribosome)	60S ribosomal protein L23a OS=Daucus carota GN=RPL23A PE=2 SV=1
SINPZ0700852.1 [mRNA] [translate_table: standard]	-	-	-	-	-
SINPZ0700853.1 [mRNA] [translate_table: standard]	KOG0496	-	-	GO:0030246(carbohydrate binding)	Beta-galactosidase 9 OS=Arabidopsis thaliana GN=BGAL9 PE=2 SV=1
SINPZ0700854.1 [mRNA] [translate_table: standard]	KOG1609	-	-	-	-
SINPZ0700855.1 [mRNA] [translate_table: standard]	-	-	-	-	UPF0481 protein At3g47200 OS=Arabidopsis thaliana GN=At3g47200 PE=2 SV=1
SINPZ0701172.1 [mRNA] [translate_table: standard]	KOG1601	GO:0000160(phosphorelay signal transduction system)	-	GO:0005515(protein binding)	Two-component response regulator-like APRR5 OS=Arabidopsis thaliana GN=APRR5 PE=1 SV=2
SINPZ0701173.1 [mRNA] [translate_table: standard]	KOG1267	GO:0006355(regulation of transcription, DNA-templated)	-	GO:0003690(double-stranded DNA binding)	-
SINPZ0701174.1 [mRNA] [translate_table: standard]	-	-	-	-	-
SINPZ0701175.1 [mRNA] [translate_table: standard]	KOG2761	-	-	GO:0008289(lipid binding)	StAR-related lipid transfer protein 7, mitochondrial OS=Mus musculus GN=Stard7 PE=1 SV=2
SINPZ0701176.1 [mRNA] [translate_table: standard]	-	-	-	-	-
SINPZ0701177.1 [mRNA] [translate_table: standard]	-	-	-	-	-
SINPZ0701178.1 [mRNA] [translate_table: standard]	KOG1762	-	-	-	60S acidic ribosomal protein P1-2 OS=Arabidopsis thaliana GN=RPP1B PE=1 SV=2
SINPZ0701179.1 [mRNA] [translate_table: standard]	KOG0105	-	-	GO:0003676(nucleic acid binding)	Serine/arginine-rich splicing factor SR34A OS=Arabidopsis thaliana GN=SR34A PE=2 SV=1
SINPZ0701180.1 [mRNA] [translate_table: standard]	KOG0118	-	-	GO:0003676(nucleic acid binding)	Polyadenylate-binding protein-interacting protein 11 OS=Arabidopsis thaliana GN=CID11 PE=2 SV=1
SINPZ0701181.1 [mRNA] [translate_table: standard]	KOG0710	-	-	-	Small heat shock protein, chloroplastic OS=Solanum lycopersicum GN=HSP21 PE=2 SV=1
SINPZ0701182.1 [mRNA] [translate_table: standard]	-	GO:0006355(regulation of transcription, DNA-templated)	GO:0005634(nucleus)	GO:0005524(ATP binding)	Growth-regulating factor 3 OS=Oryza sativa subsp. japonica GN=GRF3 PE=3 SV=2
SINPZ0701183.1 [mRNA] [translate_table: standard]	KOG3227	-	-	GO:0003713(transcription coactivator activity)	GRF1-interacting factor 3 OS=Arabidopsis thaliana GN=GIF3 PE=1 SV=1
SINPZ0701184.1 [mRNA] [translate_table: standard]	-	-	-	-	-
SINPZ0701185.1 [mRNA] [translate_table: standard]	KOG0032	GO:0006468(protein phosphorylation)	-	GO:0004672(protein kinase activity),GO:0005524(ATP binding)	CDPK-related kinase 4 OS=Arabidopsis thaliana GN=CRK4 PE=2 SV=1
SINPZ0701186.1 [mRNA] [translate_table: standard]	-	GO:0009733(response to auxin)	-	-	Auxin-responsive protein SAUR32 OS=Arabidopsis thaliana GN=SAUR32 PE=2 SV=1
SINPZ0701187.1 [mRNA] [translate_table: standard]	-	-	-	-	-
SINPZ0701188.1 [mRNA] [translate_table: standard]	KOG3147	GO:0005975(carbohydrate metabolic process)	-	-	Probable 6-phosphogluconolactonase 4, chloroplastic OS=Oryza sativa subsp. japonica GN=Os09g0529100 PE=2 SV=2
SINPZ0701189.1 [mRNA] [translate_table: standard]	KOG2197	-	-	-	GTPase-activating protein GYP7 OS=Yarrowia lipolytica (strain CLIB 122 / E 150) GN=GYP7 PE=3 SV=2
SINPZ0701190.1 [mRNA] [translate_table: standard]	KOG0537	-	-	-	Cytochrome b5 isoform E OS=Arabidopsis thaliana GN=CYTB5-E PE=1 SV=2
SINPZ0701191.1 [mRNA] [translate_table: standard]	-	-	-	-	-
SINPZ0701192.1 [mRNA] [translate_table: standard]	-	GO:0055085(transmembrane transport)	-	-	Metal-nicotianamine transporter YSL3 OS=Arabidopsis thaliana GN=YSL3 PE=2 SV=1
SINPZ0701193.1 [mRNA] [translate_table: standard]	KOG0737	-	-	GO:0005524(ATP binding)	ATPase family AAA domain-containing protein 1 OS=Xenopus tropicalis GN=atad1 PE=2 SV=2
SINPZ0701399.1 [mRNA] [translate_table: standard]	-	-	-	-	-
SINPZ0701400.1 [mRNA] [translate_table: standard]	KOG2108	-	-	GO:0005524(ATP binding),GO:0016787(hydrolase activity)	ATP-dependent DNA helicase SRS2-like protein At4g25120 OS=Arabidopsis thaliana GN=SRS2 PE=1 SV=1
SINPZ0701401.1 [mRNA] [translate_table: standard]	KOG0156	GO:0055114(oxidation-reduction process)	-	GO:0005506(iron ion binding),GO:0016705(oxidoreductase activity, acting on paired donors, with incorporation or reduction of molecular oxygen),GO:0020037(heme binding)	(S)-N-methylcoclaurine 3'-hydroxylase isozyme 1 (Fragment) OS=Papaver somniferum GN=CYP80B3 PE=1 SV=1
SINPZ0701402.1 [mRNA] [translate_table: standard]	KOG2250	GO:0006520(cellular amino acid metabolic process),GO:0055114(oxidation-reduction process)	-	GO:0016491(oxidoreductase activity)	Glutamate dehydrogenase A OS=Nicotiana plumbaginifolia GN=GDHA PE=2 SV=1
SINPZ0701403.1 [mRNA] [translate_table: standard]	KOG4086	GO:0006355(regulation of transcription, DNA-templated)	GO:0016592(mediator complex)	GO:0003712(transcription coregulator activity)	Mediator of RNA polymerase II transcription subunit 31 OS=Arabidopsis thaliana GN=MED31 PE=1 SV=1
SINPZ0701404.1 [mRNA] [translate_table: standard]	KOG4209	-	-	GO:0003676(nucleic acid binding)	Polyadenylate-binding protein 1 OS=Arabidopsis thaliana GN=PABN1 PE=1 SV=1
SINPZ0701405.1 [mRNA] [translate_table: standard]	KOG1425	-	-	-	Microfibrillar-associated protein 1 OS=Gallus gallus GN=MFAP1 PE=2 SV=1
SINPZ0701406.1 [mRNA] [translate_table: standard]	-	-	-	-	-
SINPZ0701407.1 [mRNA] [translate_table: standard]	-	-	-	-	-
SINPZ0701408.1 [mRNA] [translate_table: standard]	KOG1758	GO:0015986(ATP synthesis coupled proton transport)	-	-	ATP synthase subunit delta', mitochondrial OS=Ipomoea batatas PE=1 SV=1
SINPZ0701409.1 [mRNA] [translate_table: standard]	-	-	-	GO:0005525(GTP binding)	Translocase of chloroplast 34 OS=Pisum sativum GN=TOC34 PE=1 SV=1
SINPZ0701410.1 [mRNA] [translate_table: standard]	-	-	-	-	-
SINPZ0701411.1 [mRNA] [translate_table: standard]	-	-	-	-	-
SINPZ0701412.1 [mRNA] [translate_table: standard]	KOG0157	GO:0055114(oxidation-reduction process)	-	GO:0005506(iron ion binding),GO:0016705(oxidoreductase activity, acting on paired donors, with incorporation or reduction of molecular oxygen),GO:0020037(heme binding)	Cytochrome P450 714A1 OS=Arabidopsis thaliana GN=CYP714A1 PE=2 SV=1
SINPZ0701413.1 [mRNA] [translate_table: standard]	-	-	-	-	-
SINPZ0701414.1 [mRNA] [translate_table: standard]	KOG1198	GO:0055114(oxidation-reduction process)	-	-	Quinone oxidoreductase-like protein 2 homolog OS=Nematostella vectensis GN=v1g238856 PE=3 SV=1
SINPZ0701415.1 [mRNA] [translate_table: standard]	KOG2111	-	-	GO:0005515(protein binding)	Autophagy-related protein 18c OS=Arabidopsis thaliana GN=ATG18C PE=2 SV=1
SINPZ0701416.1 [mRNA] [translate_table: standard]	KOG4638	-	-	-	RING finger and transmembrane domain-containing protein 2 OS=Homo sapiens GN=RNFT2 PE=2 SV=2
SINPZ0701417.1 [mRNA] [translate_table: standard]	KOG0813	-	-	-	Hydroxyacylglutathione hydrolase cytoplasmic OS=Arabidopsis thaliana GN=GLX2-2 PE=1 SV=2
SINPZ0701418.1 [mRNA] [translate_table: standard]	-	-	-	-	-
SINPZ0701419.1 [mRNA] [translate_table: standard]	-	-	-	GO:0005524(ATP binding),GO:0016887(ATPase activity)	ABC transporter I family member 6, chloroplastic OS=Arabidopsis thaliana GN=ABCI6 PE=1 SV=1
SINPZ0701420.1 [mRNA] [translate_table: standard]	-	GO:0006468(protein phosphorylation)	-	GO:0004672(protein kinase activity),GO:0005524(ATP binding)	Probable inactive receptor kinase At5g58300 OS=Arabidopsis thaliana GN=At5g58300 PE=2 SV=1
SINPZ0701421.1 [mRNA] [translate_table: standard]	KOG0598	GO:0006468(protein phosphorylation)	-	GO:0004674(protein serine/threonine kinase activity),GO:0005524(ATP binding),GO:0004672(protein kinase activity)	Serine/threonine-protein kinase AtPK2/AtPK19 OS=Arabidopsis thaliana GN=ATPK2 PE=1 SV=2
SINPZ0800175.1 [mRNA] [translate_table: standard]	-	GO:0006355(regulation of transcription, DNA-templated)	-	GO:0003700(DNA-binding transcription factor activity)	Ethylene-responsive transcription factor ERF054 OS=Arabidopsis thaliana GN=ERF054 PE=2 SV=1
SINPZ0800176.1 [mRNA] [translate_table: standard]	KOG1208	-	-	-	Protochlorophyllide reductase, chloroplastic OS=Daucus carota GN=POR1 PE=2 SV=1
SINPZ0800177.1 [mRNA] [translate_table: standard]	KOG0495	GO:0000398(mRNA splicing, via spliceosome)	GO:0005634(nucleus)	-	Protein STABILIZED1 OS=Arabidopsis thaliana GN=STA1 PE=1 SV=1
SINPZ0800178.1 [mRNA] [translate_table: standard]	KOG0254	GO:0055085(transmembrane transport)	GO:0016021(integral component of membrane)	GO:0022857(transmembrane transporter activity)	Probable polyol transporter 4 OS=Arabidopsis thaliana GN=PLT4 PE=2 SV=1
SINPZ0800179.1 [mRNA] [translate_table: standard]	-	-	-	-	-
SINPZ0800180.1 [mRNA] [translate_table: standard]	-	-	-	-	-
SINPZ0800181.1 [mRNA] [translate_table: standard]	-	-	-	-	Serine/threonine-protein phosphatase 7 long form homolog OS=Arabidopsis thaliana GN=At1g48120 PE=2 SV=1
SINPZ0800182.1 [mRNA] [translate_table: standard]	-	-	-	-	-
SINPZ0800183.1 [mRNA] [translate_table: standard]	KOG2787	-	-	-	LanC-like protein GCL2 OS=Arabidopsis thaliana GN=GCL2 PE=2 SV=1
SINPZ0800184.1 [mRNA] [translate_table: standard]	KOG4197	-	-	-	Pentatricopeptide repeat-containing protein At1g03540 OS=Arabidopsis thaliana GN=PCMP-E4 PE=2 SV=1
SINPZ0800278.1 [mRNA] [translate_table: standard]	KOG1716	GO:0016311(dephosphorylation)	-	GO:0008138(protein tyrosine/serine/threonine phosphatase activity)	Protein-tyrosine-phosphatase IBR5 OS=Arabidopsis thaliana GN=IBR5 PE=1 SV=1
SINPZ0800279.1 [mRNA] [translate_table: standard]	KOG4842	-	-	-	Ubiquitin and WLM domain-containing metalloprotease SPCC1442.07c OS=Schizosaccharomyces pombe (strain 972 / ATCC 24843) GN=SPCC1442.07c PE=3 SV=1
SINPZ0800280.1 [mRNA] [translate_table: standard]	-	-	-	-	-
SINPZ0800281.1 [mRNA] [translate_table: standard]	KOG0653	-	-	-	G2/mitotic-specific cyclin-1 OS=Antirrhinum majus PE=2 SV=1
SINPZ0800282.1 [mRNA] [translate_table: standard]	-	-	-	-	-
SINPZ0800283.1 [mRNA] [translate_table: standard]	-	-	-	GO:0016788(hydrolase activity, acting on ester bonds)	GDSL esterase/lipase At2g04570 OS=Arabidopsis thaliana GN=At2g04570 PE=2 SV=1
SINPZ0800284.1 [mRNA] [translate_table: standard]	-	-	-	-	-
SINPZ0800285.1 [mRNA] [translate_table: standard]	KOG0191	GO:0045454(cell redox homeostasis)	-	-	Protein disulfide isomerase-like 2-3 OS=Oryza sativa subsp. japonica GN=PDIL2-3 PE=2 SV=1
SINPZ0800286.1 [mRNA] [translate_table: standard]	-	-	-	-	-
SINPZ0800287.1 [mRNA] [translate_table: standard]	KOG1677	-	-	GO:0046872(metal ion binding)	Zinc finger CCCH domain-containing protein 3 OS=Arabidopsis thaliana GN=At1g04990 PE=2 SV=1
SINPZ0800288.1 [mRNA] [translate_table: standard]	-	-	-	GO:0005515(protein binding)	E3 ubiquitin-protein ligase COP1 OS=Arabidopsis thaliana GN=COP1 PE=1 SV=2
SINPZ0800289.1 [mRNA] [translate_table: standard]	-	-	-	-	-
SINPZ0800290.1 [mRNA] [translate_table: standard]	-	-	-	-	-
SINPZ0800291.1 [mRNA] [translate_table: standard]	-	-	-	-	-
SINPZ0800292.1 [mRNA] [translate_table: standard]	-	-	-	-	-
SINPZ0800293.1 [mRNA] [translate_table: standard]	-	-	-	GO:0008146(sulfotransferase activity)	Nodulation protein H OS=Rhizobium meliloti GN=nodH PE=4 SV=1
SINPZ0800294.1 [mRNA] [translate_table: standard]	-	-	-	-	-
SINPZ0800295.1 [mRNA] [translate_table: standard]	-	-	-	-	-
SINPZ0800296.1 [mRNA] [translate_table: standard]	-	-	-	-	-
SINPZ0800297.1 [mRNA] [translate_table: standard]	-	-	-	-	-
SINPZ0800298.1 [mRNA] [translate_table: standard]	-	-	-	-	-
SINPZ0800299.1 [mRNA] [translate_table: standard]	-	-	-	-	-
SINPZ0800300.1 [mRNA] [translate_table: standard]	-	-	-	-	-
SINPZ0800301.1 [mRNA] [translate_table: standard]	KOG3620	-	-	-	-
SINPZ0800302.1 [mRNA] [translate_table: standard]	-	-	-	-	Transmembrane protein 131-like OS=Mus musculus GN=Kiaa0922 PE=1 SV=1
SINPZ0800303.1 [mRNA] [translate_table: standard]	KOG1014	-	-	-	Very-long-chain 3-oxoacyl-CoA reductase OS=Ajellomyces capsulatus (strain NAm1 / WU24) GN=HCAG_07127 PE=3 SV=1
SINPZ0800304.1 [mRNA] [translate_table: standard]	-	-	-	-	-
SINPZ0800305.1 [mRNA] [translate_table: standard]	-	-	-	-	-
SINPZ0800306.1 [mRNA] [translate_table: standard]	KOG0032	GO:0006468(protein phosphorylation)	-	GO:0004672(protein kinase activity),GO:0005524(ATP binding)	CDPK-related protein kinase OS=Daucus carota GN=CRK PE=2 SV=1
SINPZ0800307.1 [mRNA] [translate_table: standard]	KOG0513	GO:0006629(lipid metabolic process)	-	-	Patatin-like protein 2 OS=Arabidopsis thaliana GN=PLP2 PE=1 SV=1
SINPZ0800308.1 [mRNA] [translate_table: standard]	KOG0198	GO:0006468(protein phosphorylation)	-	GO:0004672(protein kinase activity),GO:0005524(ATP binding)	Mitogen-activated protein kinase kinase kinase YODA OS=Arabidopsis thaliana GN=YDA PE=1 SV=1
SINPZ0800309.1 [mRNA] [translate_table: standard]	-	-	-	-	Transcription factor BOA OS=Arabidopsis thaliana GN=BOA PE=2 SV=1
SINPZ0800310.1 [mRNA] [translate_table: standard]	KOG4197	-	-	GO:0008270(zinc ion binding)	Pentatricopeptide repeat-containing protein At4g37170 OS=Arabidopsis thaliana GN=PCMP-H5 PE=3 SV=1
SINPZ0800311.1 [mRNA] [translate_table: standard]	KOG1263	GO:0055114(oxidation-reduction process)	-	GO:0005507(copper ion binding),GO:0016491(oxidoreductase activity)	L-ascorbate oxidase homolog OS=Nicotiana tabacum PE=2 SV=1
SINPZ0800312.1 [mRNA] [translate_table: standard]	KOG4493	GO:0006914(autophagy)	-	-	Autophagy-related protein 101 OS=Arabidopsis thaliana GN=ATG101 PE=1 SV=1
SINPZ0800313.1 [mRNA] [translate_table: standard]	-	GO:0006355(regulation of transcription, DNA-templated)	-	GO:0003677(DNA binding)	Dof zinc finger protein DOF3.4 OS=Arabidopsis thaliana GN=DOF3.4 PE=1 SV=2
SINPZ0800314.1 [mRNA] [translate_table: standard]	-	-	-	GO:0016788(hydrolase activity, acting on ester bonds)	GDSL esterase/lipase At2g23540 OS=Arabidopsis thaliana GN=At2g23540 PE=2 SV=1
SINPZ0800772.1 [mRNA] [translate_table: standard]	KOG1075	-	-	-	LINE-1 retrotransposable element ORF2 protein OS=Mus musculus GN=Pol PE=1 SV=2
SINPZ0800773.1 [mRNA] [translate_table: standard]	-	-	GO:0016020(membrane)	-	-
SINPZ0800774.1 [mRNA] [translate_table: standard]	KOG0504	-	-	-	Protein ACCELERATED CELL DEATH 6 OS=Arabidopsis thaliana GN=ACD6 PE=1 SV=1
SINPZ0800775.1 [mRNA] [translate_table: standard]	KOG0504	-	-	-	Protein ACCELERATED CELL DEATH 6 OS=Arabidopsis thaliana GN=ACD6 PE=1 SV=1
SINPZ0800776.1 [mRNA] [translate_table: standard]	KOG3467	-	-	-	Histone H4 OS=Glycine max PE=3 SV=1
SINPZ0800777.1 [mRNA] [translate_table: standard]	KOG3139	-	-	-	Uncharacterized N-acetyltransferase STK_02580 OS=Sulfolobus tokodaii (strain DSM 16993 / JCM 10545 / NBRC 100140 / 7) GN=STK_02580 PE=3 SV=1
SINPZ0800778.1 [mRNA] [translate_table: standard]	-	-	GO:0016021(integral component of membrane)	-	Tetraspanin-19 OS=Arabidopsis thaliana GN=TOM2AH3 PE=2 SV=1
SINPZ0800779.1 [mRNA] [translate_table: standard]	-	-	-	-	Expansin-B3 OS=Arabidopsis thaliana GN=EXPB3 PE=2 SV=2
SINPZ0800780.1 [mRNA] [translate_table: standard]	-	-	-	-	-
SINPZ0800781.1 [mRNA] [translate_table: standard]	-	GO:0006886(intracellular protein transport),GO:0016192(vesicle-mediated transport)	GO:0030130(clathrin coat of trans-Golgi network vesicle),GO:0030132(clathrin coat of coated pit)	GO:0005198(structural molecule activity)	Clathrin light chain 1 OS=Arabidopsis thaliana GN=At2g20760 PE=2 SV=1
SINPZ0800782.1 [mRNA] [translate_table: standard]	-	-	-	-	Clathrin light chain 1 OS=Arabidopsis thaliana GN=At2g20760 PE=2 SV=1
SINPZ0800923.1 [mRNA] [translate_table: standard]	KOG0143	GO:0055114(oxidation-reduction process)	-	GO:0016491(oxidoreductase activity)	Gibberellin 2-beta-dioxygenase 8 OS=Arabidopsis thaliana GN=GA2OX8 PE=1 SV=2
SINPZ0800924.1 [mRNA] [translate_table: standard]	-	-	-	-	Uncharacterized protein At3g50808 OS=Arabidopsis thaliana GN=At3g50808 PE=4 SV=1
SINPZ0800925.1 [mRNA] [translate_table: standard]	KOG3476	-	-	-	Cysteine-rich PDZ-binding protein OS=Rattus norvegicus GN=Cript PE=1 SV=1
SINPZ0800926.1 [mRNA] [translate_table: standard]	KOG2960	-	-	-	Thiamine thiazole synthase 2, chloroplastic OS=Vitis vinifera GN=THI1-2 PE=3 SV=1
SINPZ0800927.1 [mRNA] [translate_table: standard]	KOG2603	-	-	-	Probable dolichyl-diphosphooligosaccharide--protein glycosyltransferase subunit 3B OS=Arabidopsis thaliana GN=OST3B PE=2 SV=1
SINPZ0800928.1 [mRNA] [translate_table: standard]	KOG2104	-	-	-	Nuclear transport factor 2 OS=Arabidopsis thaliana GN=NTF2 PE=1 SV=1
SINPZ0800929.1 [mRNA] [translate_table: standard]	-	-	-	-	CRIB domain-containing protein RIC10 OS=Arabidopsis thaliana GN=RIC10 PE=2 SV=1
SINPZ0800930.1 [mRNA] [translate_table: standard]	-	-	-	GO:0003677(DNA binding),GO:0008289(lipid binding)	Homeobox-leucine zipper protein MERISTEM L1 OS=Arabidopsis thaliana GN=ATML1 PE=2 SV=1
SINPZ0800931.1 [mRNA] [translate_table: standard]	KOG3284	GO:0032509(endosome transport via multivesicular body sorting pathway)	GO:0000813(ESCRT I complex)	-	Vacuolar protein sorting-associated protein 28 homolog 2 OS=Arabidopsis thaliana GN=VPS28-2 PE=1 SV=2
SINPZ0800932.1 [mRNA] [translate_table: standard]	KOG1919	GO:0001522(pseudouridine synthesis),GO:0009451(RNA modification)	-	GO:0003723(RNA binding),GO:0009982(pseudouridine synthase activity)	RNA pseudouridine synthase 6, chloroplastic OS=Arabidopsis thaliana GN=At4g21770 PE=2 SV=1
SINPZ0800933.1 [mRNA] [translate_table: standard]	KOG0156	GO:0055114(oxidation-reduction process)	-	GO:0005506(iron ion binding),GO:0016705(oxidoreductase activity, acting on paired donors, with incorporation or reduction of molecular oxygen),GO:0020037(heme binding)	Cytochrome P450 77A3 OS=Glycine max GN=CYP77A3 PE=2 SV=1
SINPZ0800934.1 [mRNA] [translate_table: standard]	KOG0156	GO:0055114(oxidation-reduction process)	-	GO:0005506(iron ion binding),GO:0016705(oxidoreductase activity, acting on paired donors, with incorporation or reduction of molecular oxygen),GO:0020037(heme binding)	Cytochrome P450 77A3 OS=Glycine max GN=CYP77A3 PE=2 SV=1
SINPZ0800935.1 [mRNA] [translate_table: standard]	KOG0156	GO:0055114(oxidation-reduction process)	-	GO:0005506(iron ion binding),GO:0016705(oxidoreductase activity, acting on paired donors, with incorporation or reduction of molecular oxygen),GO:0020037(heme binding)	Cytochrome P450 77A3 OS=Glycine max GN=CYP77A3 PE=2 SV=1
SINPZ0800936.1 [mRNA] [translate_table: standard]	KOG4231	GO:0006629(lipid metabolic process)	-	GO:0005515(protein binding)	Phospholipase A I OS=Arabidopsis thaliana GN=PLA1 PE=2 SV=1
SINPZ0800937.1 [mRNA] [translate_table: standard]	KOG1187	GO:0006468(protein phosphorylation)	-	GO:0004672(protein kinase activity),GO:0005524(ATP binding)	Serine/threonine-protein kinase PBS1 OS=Arabidopsis thaliana GN=PBS1 PE=1 SV=1
SINPZ0800938.1 [mRNA] [translate_table: standard]	-	-	-	-	Tobamovirus multiplication protein 1 OS=Nicotiana tabacum GN=TOM1 PE=1 SV=1
SINPZ0800939.1 [mRNA] [translate_table: standard]	-	-	-	-	-
SINPZ0800940.1 [mRNA] [translate_table: standard]	-	-	-	-	-
SINPZ0800941.1 [mRNA] [translate_table: standard]	-	-	-	-	-
SINPZ0800942.1 [mRNA] [translate_table: standard]	KOG0032	GO:0006468(protein phosphorylation)	-	GO:0004672(protein kinase activity),GO:0005524(ATP binding),GO:0005509(calcium ion binding)	Calcium-dependent protein kinase 21 OS=Arabidopsis thaliana GN=CPK21 PE=1 SV=1
SINPZ0801140.1 [mRNA] [translate_table: standard]	-	-	-	-	-
SINPZ0801141.1 [mRNA] [translate_table: standard]	KOG0907	GO:0045454(cell redox homeostasis)	-	-	Thioredoxin H2 OS=Arabidopsis thaliana GN=TRX2 PE=2 SV=2
SINPZ0801142.1 [mRNA] [translate_table: standard]	KOG0714	-	-	-	DnaJ homolog subfamily B member 4 OS=Mus musculus GN=Dnajb4 PE=1 SV=1
SINPZ0801143.1 [mRNA] [translate_table: standard]	-	-	-	-	-
SINPZ0801144.1 [mRNA] [translate_table: standard]	-	-	-	-	-
SINPZ0801145.1 [mRNA] [translate_table: standard]	KOG1187	GO:0006468(protein phosphorylation)	-	GO:0004672(protein kinase activity),GO:0005524(ATP binding)	Probable serine/threonine-protein kinase At1g18390 OS=Arabidopsis thaliana GN=At1g18390 PE=2 SV=2
SINPZ0801146.1 [mRNA] [translate_table: standard]	KOG2610	-	-	-	Tetratricopeptide repeat protein 38 OS=Danio rerio GN=ttc38 PE=3 SV=1
SINPZ0801147.1 [mRNA] [translate_table: standard]	KOG0406	-	-	GO:0005515(protein binding)	Glutathione S-transferase U18 OS=Arabidopsis thaliana GN=GSTU18 PE=2 SV=1
SINPZ0801148.1 [mRNA] [translate_table: standard]	KOG0406	-	-	GO:0005515(protein binding)	Glutathione S-transferase U17 OS=Arabidopsis thaliana GN=GSTU17 PE=2 SV=1
SINPZ0801149.1 [mRNA] [translate_table: standard]	KOG0406	-	-	GO:0005515(protein binding)	Glutathione S-transferase U17 OS=Arabidopsis thaliana GN=GSTU17 PE=2 SV=1
SINPZ0801150.1 [mRNA] [translate_table: standard]	KOG0406	-	-	-	Glutathione S-transferase U17 OS=Arabidopsis thaliana GN=GSTU17 PE=2 SV=1
SINPZ0801151.1 [mRNA] [translate_table: standard]	KOG0406	-	-	GO:0005515(protein binding)	Glutathione S-transferase U17 OS=Arabidopsis thaliana GN=GSTU17 PE=2 SV=1
SINPZ0801152.1 [mRNA] [translate_table: standard]	KOG0406	-	-	GO:0005515(protein binding)	Glutathione S-transferase U17 OS=Arabidopsis thaliana GN=GSTU17 PE=2 SV=1
SINPZ0801153.1 [mRNA] [translate_table: standard]	-	-	-	-	-
SINPZ0801154.1 [mRNA] [translate_table: standard]	KOG0406	-	-	GO:0005515(protein binding)	Glutathione S-transferase U18 OS=Arabidopsis thaliana GN=GSTU18 PE=2 SV=1
SINPZ0801155.1 [mRNA] [translate_table: standard]	KOG0406	-	-	-	Glutathione S-transferase U17 OS=Arabidopsis thaliana GN=GSTU17 PE=2 SV=1
SINPZ0801156.1 [mRNA] [translate_table: standard]	-	-	-	-	HIPL1 protein OS=Arabidopsis thaliana GN=HIPL1 PE=1 SV=2
SINPZ0801157.1 [mRNA] [translate_table: standard]	KOG2287	-	-	-	Probable beta-1,3-galactosyltransferase 19 OS=Arabidopsis thaliana GN=B3GALT19 PE=2 SV=2
SINPZ0801158.1 [mRNA] [translate_table: standard]	-	-	-	-	-
SINPZ0801159.1 [mRNA] [translate_table: standard]	KOG4197	-	-	-	Pentatricopeptide repeat-containing protein At1g05670, mitochondrial OS=Arabidopsis thaliana GN=At1g05670 PE=2 SV=1
SINPZ0801329.1 [mRNA] [translate_table: standard]	-	GO:0006355(regulation of transcription, DNA-templated)	-	GO:0003700(DNA-binding transcription factor activity)	Ethylene-responsive transcription factor ESR2 OS=Arabidopsis thaliana GN=ESR2 PE=1 SV=1
SINPZ0801330.1 [mRNA] [translate_table: standard]	-	-	-	-	-
SINPZ0801331.1 [mRNA] [translate_table: standard]	-	-	-	-	-
SINPZ0801332.1 [mRNA] [translate_table: standard]	-	-	-	-	BTB/POZ domain-containing protein At1g67900 OS=Arabidopsis thaliana GN=At1g67900 PE=1 SV=1
SINPZ0801333.1 [mRNA] [translate_table: standard]	-	GO:0006487(protein N-linked glycosylation)	GO:0016020(membrane)	GO:0003830(beta-1,4-mannosylglycoprotein 4-beta-N-acetylglucosaminyltransferase activity)	Beta-1,4-mannosyl-glycoprotein 4-beta-N-acetylglucosaminyltransferase OS=Rattus norvegicus GN=Mgat3 PE=1 SV=2
SINPZ0801334.1 [mRNA] [translate_table: standard]	-	-	-	-	-
SINPZ0801335.1 [mRNA] [translate_table: standard]	KOG0800	-	-	-	E3 ubiquitin-protein ligase RNF181 homolog OS=Drosophila melanogaster GN=CG7694 PE=2 SV=1
SINPZ0801336.1 [mRNA] [translate_table: standard]	-	-	-	-	-
SINPZ0801337.1 [mRNA] [translate_table: standard]	-	-	-	-	-
SINPZ0801338.1 [mRNA] [translate_table: standard]	-	-	-	-	-
SINPZ0801339.1 [mRNA] [translate_table: standard]	-	-	-	-	-
SINPZ0801340.1 [mRNA] [translate_table: standard]	KOG0800	-	-	-	Probable E3 ubiquitin-protein ligase XERICO OS=Arabidopsis thaliana GN=XERICO PE=1 SV=1
SINPZ0801341.1 [mRNA] [translate_table: standard]	-	-	-	-	-
SINPZ0801342.1 [mRNA] [translate_table: standard]	KOG0800	-	-	-	E3 ubiquitin-protein ligase RING1-like OS=Arabidopsis thaliana GN=At3g19950 PE=1 SV=1
SINPZ0801343.1 [mRNA] [translate_table: standard]	KOG0800	-	-	-	E3 ubiquitin-protein ligase RNF181 homolog OS=Drosophila melanogaster GN=CG7694 PE=2 SV=1
SINPZ0801344.1 [mRNA] [translate_table: standard]	KOG0800	-	-	-	E3 ubiquitin-protein ligase RNF181 OS=Xenopus tropicalis GN=rnf181 PE=2 SV=1
SINPZ0801345.1 [mRNA] [translate_table: standard]	-	-	-	-	Chloroplast sensor kinase, chloroplastic OS=Arabidopsis thaliana GN=CSK PE=1 SV=1
SINPZ0801346.1 [mRNA] [translate_table: standard]	-	-	-	GO:0016788(hydrolase activity, acting on ester bonds)	GDSL esterase/lipase At3g26430 OS=Arabidopsis thaliana GN=At3g26430 PE=2 SV=1
SINPZ0801347.1 [mRNA] [translate_table: standard]	-	-	-	GO:0003743(translation initiation factor activity)	Eukaryotic translation initiation factor 4B1 OS=Arabidopsis thaliana GN=EIF4B1 PE=1 SV=1
SINPZ0801348.1 [mRNA] [translate_table: standard]	-	GO:0010167(response to nitrate),GO:0015706(nitrate transport)	-	-	High-affinity nitrate transporter 3.1 OS=Arabidopsis thaliana GN=NRT3.1 PE=1 SV=1
SINPZ0801362.1 [mRNA] [translate_table: standard]	KOG4660	-	-	GO:0003676(nucleic acid binding)	Protein terminal ear1 OS=Zea mays GN=TE1 PE=2 SV=1
SINPZ0801363.1 [mRNA] [translate_table: standard]	-	-	-	-	D-cysteine desulfhydrase 2, mitochondrial OS=Arabidopsis thaliana GN=At3g26115 PE=2 SV=1
SINPZ0801364.1 [mRNA] [translate_table: standard]	KOG2229	-	-	-	Protein SDA1 homolog OS=Nematostella vectensis GN=sdad1 PE=3 SV=1
SINPZ0801365.1 [mRNA] [translate_table: standard]	KOG1737	-	-	-	Oxysterol-binding protein-related protein 1D OS=Arabidopsis thaliana GN=ORP1D PE=2 SV=1
SINPZ0801366.1 [mRNA] [translate_table: standard]	KOG0678	-	-	-	Actin-related protein 3 OS=Arabidopsis thaliana GN=ARP3 PE=1 SV=1
SINPZ0801367.1 [mRNA] [translate_table: standard]	KOG0357	-	-	GO:0005524(ATP binding)	T-complex protein 1 subunit epsilon OS=Arabidopsis thaliana GN=CCT5 PE=1 SV=1
SINPZ0801368.1 [mRNA] [translate_table: standard]	-	-	-	-	Probable pectate lyase 5 OS=Arabidopsis thaliana GN=At1g67750 PE=2 SV=2
SINPZ0801369.1 [mRNA] [translate_table: standard]	KOG1239	-	GO:0016021(integral component of membrane)	GO:0032977(membrane insertase activity)	ALBINO3-like protein 1, chloroplastic OS=Arabidopsis thaliana GN=ALB3L1 PE=2 SV=3
SINPZ0801370.1 [mRNA] [translate_table: standard]	-	GO:0015979(photosynthesis)	GO:0009523(photosystem II),GO:0016021(integral component of membrane)	GO:0030145(manganese ion binding)	Photosystem II core complex proteins psbY, chloroplastic OS=Spinacia oleracea GN=PSBY PE=1 SV=2
SINPZ0801371.1 [mRNA] [translate_table: standard]	-	-	-	GO:0008168(methyltransferase activity)	-
SINPZ0801372.1 [mRNA] [translate_table: standard]	-	-	-	-	-
SINPZ0801449.1 [mRNA] [translate_table: standard]	-	-	-	-	-
SINPZ0801450.1 [mRNA] [translate_table: standard]	KOG2104	-	-	-	Nuclear transport factor 2 OS=Arabidopsis thaliana GN=NTF2 PE=1 SV=1
SINPZ0801451.1 [mRNA] [translate_table: standard]	-	-	-	-	-
SINPZ0801452.1 [mRNA] [translate_table: standard]	KOG0520	-	-	GO:0003677(DNA binding),GO:0005515(protein binding)	Calmodulin-binding transcription activator 4 OS=Arabidopsis thaliana GN=CMTA4 PE=1 SV=1
SINPZ0801453.1 [mRNA] [translate_table: standard]	-	-	-	-	-
SINPZ0801454.1 [mRNA] [translate_table: standard]	KOG0014	GO:0006355(regulation of transcription, DNA-templated)	GO:0005634(nucleus)	GO:0003700(DNA-binding transcription factor activity),GO:0003677(DNA binding),GO:0046983(protein dimerization activity)	MADS-box transcription factor 7 OS=Oryza sativa subsp. japonica GN=MADS7 PE=1 SV=2
SINPZ0801455.1 [mRNA] [translate_table: standard]	KOG0014	GO:0006355(regulation of transcription, DNA-templated)	GO:0005634(nucleus)	GO:0003700(DNA-binding transcription factor activity),GO:0003677(DNA binding),GO:0046983(protein dimerization activity)	Agamous-like MADS-box protein AGL9 homolog OS=Petunia hybrida GN=FBP2 PE=1 SV=2
SINPZ0801562.1 [mRNA] [translate_table: standard]	KOG2292	GO:0006486(protein glycosylation)	GO:0016020(membrane)	GO:0004576(oligosaccharyl transferase activity)	Dolichyl-diphosphooligosaccharide--protein glycosyltransferase subunit STT3B OS=Arabidopsis thaliana GN=STT3B PE=2 SV=1
SINPZ0801563.1 [mRNA] [translate_table: standard]	KOG0800	-	-	GO:0061630(ubiquitin protein ligase activity)	E3 ubiquitin-protein ligase RING1 OS=Gossypium hirsutum GN=RING1 PE=1 SV=1
SINPZ0801564.1 [mRNA] [translate_table: standard]	KOG2313	-	-	-	SufE-like protein 1, chloroplastic/mitochondrial OS=Arabidopsis thaliana GN=SUFE1 PE=1 SV=2
SINPZ0801565.1 [mRNA] [translate_table: standard]	-	-	-	-	-
SINPZ0801566.1 [mRNA] [translate_table: standard]	KOG1208	-	-	-	Retinol dehydrogenase 11 OS=Mus musculus GN=Rdh11 PE=1 SV=2
SINPZ0801567.1 [mRNA] [translate_table: standard]	-	-	-	GO:0003779(actin binding)	Kinase-interacting family protein OS=Arabidopsis thaliana GN=At1g48405 PE=2 SV=1
SINPZ0801568.1 [mRNA] [translate_table: standard]	-	-	-	-	Hsp70-Hsp90 organizing protein 1 OS=Arabidopsis thaliana GN=HOP1 PE=2 SV=1
SINPZ0801569.1 [mRNA] [translate_table: standard]	KOG1515	-	-	GO:0016787(hydrolase activity)	Probable carboxylesterase 18 OS=Arabidopsis thaliana GN=CXE18 PE=1 SV=1
SINPZ0801570.1 [mRNA] [translate_table: standard]	KOG2078	-	-	-	tRNA (guanine(37)-N1)-methyltransferase 2 OS=Vitis vinifera GN=VIT_11s0016g04350 PE=3 SV=1
SINPZ0801571.1 [mRNA] [translate_table: standard]	KOG2952	-	GO:0016020(membrane)	-	ALA-interacting subunit 1 OS=Arabidopsis thaliana GN=ALIS1 PE=1 SV=1
SINPZ0801572.1 [mRNA] [translate_table: standard]	-	-	-	-	Rhodanese-like domain-containing protein 8, chloroplastic OS=Arabidopsis thaliana GN=STR8 PE=2 SV=1
SINPZ0801573.1 [mRNA] [translate_table: standard]	-	-	-	-	TITAN-like protein OS=Arabidopsis thaliana GN=TTL PE=2 SV=1
SINPZ0801574.1 [mRNA] [translate_table: standard]	KOG0724	-	-	-	Protein REVEILLE 1 OS=Arabidopsis thaliana GN=RVE1 PE=2 SV=1
SINPZ0801575.1 [mRNA] [translate_table: standard]	KOG0118	-	-	GO:0003676(nucleic acid binding)	Glycine-rich RNA-binding protein blt801 OS=Hordeum vulgare GN=blt801 PE=1 SV=1
SINPZ0801576.1 [mRNA] [translate_table: standard]	KOG0853	GO:0005985(sucrose metabolic process)	-	GO:0016157(sucrose synthase activity)	Sucrose synthase 7 OS=Oryza sativa subsp. japonica GN=SUS7 PE=2 SV=2
SINPZ0801577.1 [mRNA] [translate_table: standard]	-	-	-	GO:0008289(lipid binding),GO:0003677(DNA binding)	Homeobox-leucine zipper protein HDG11 OS=Arabidopsis thaliana GN=HDG11 PE=1 SV=1
SINPZ0801578.1 [mRNA] [translate_table: standard]	KOG0498	GO:0006811(ion transport),GO:0055085(transmembrane transport)	GO:0016020(membrane)	GO:0005216(ion channel activity)	Probable cyclic nucleotide-gated ion channel 20, chloroplastic OS=Arabidopsis thaliana GN=CNGC20 PE=2 SV=1
SINPZ0801579.1 [mRNA] [translate_table: standard]	KOG1383	GO:0019752(carboxylic acid metabolic process)	-	GO:0016831(carboxy-lyase activity),GO:0030170(pyridoxal phosphate binding)	Glutamate decarboxylase OS=Solanum lycopersicum PE=2 SV=1
SINPZ0801580.1 [mRNA] [translate_table: standard]	KOG0048	-	-	-	Transcription factor MYB44 OS=Arabidopsis thaliana GN=MYB44 PE=2 SV=1
SINPZ0801581.1 [mRNA] [translate_table: standard]	KOG0667	GO:0006468(protein phosphorylation)	-	GO:0004672(protein kinase activity),GO:0005524(ATP binding)	Probable serine/threonine-protein kinase dyrk2 OS=Dictyostelium discoideum GN=dyrk2 PE=3 SV=1
SINPZ0801646.1 [mRNA] [translate_table: standard]	KOG2600	GO:0006364(rRNA processing)	GO:0005634(nucleus),GO:0005732(small nucleolar ribonucleoprotein complex),GO:0034457(Mpp10 complex)	-	U3 small nucleolar ribonucleoprotein protein MPP10 OS=Homo sapiens GN=MPHOSPH10 PE=1 SV=2
SINPZ0801647.1 [mRNA] [translate_table: standard]	KOG1100	-	-	-	E3 ubiquitin-protein ligase BOI OS=Arabidopsis thaliana GN=BOI PE=1 SV=1
SINPZ0801648.1 [mRNA] [translate_table: standard]	KOG1441	-	-	-	Triose phosphate/phosphate translocator, non-green plastid, chloroplastic OS=Brassica oleracea var. botrytis GN=NGTPT PE=2 SV=1
SINPZ0801649.1 [mRNA] [translate_table: standard]	KOG0048	-	-	-	Transcription factor MYB98 OS=Arabidopsis thaliana GN=MYB98 PE=2 SV=1
SINPZ0801650.1 [mRNA] [translate_table: standard]	KOG0051	-	-	-	Cyclin-D-binding Myb-like transcription factor 1 OS=Homo sapiens GN=DMTF1 PE=1 SV=1
SINPZ0801651.1 [mRNA] [translate_table: standard]	KOG3361	GO:0016226(iron-sulfur cluster assembly)	-	GO:0005506(iron ion binding),GO:0051536(iron-sulfur cluster binding)	Iron-sulfur cluster assembly protein 1 OS=Arabidopsis thaliana GN=ISU1 PE=2 SV=1
SINPZ0801652.1 [mRNA] [translate_table: standard]	KOG0698	-	-	GO:0003824(catalytic activity)	Probable protein phosphatase 2C 25 OS=Arabidopsis thaliana GN=At2g30020 PE=1 SV=1
SINPZ0801653.1 [mRNA] [translate_table: standard]	KOG4311	GO:0000105(histidine biosynthetic process)	-	GO:0004635(phosphoribosyl-AMP cyclohydrolase activity)	Histidine biosynthesis bifunctional protein hisIE, chloroplastic OS=Arabidopsis thaliana GN=HISN2 PE=1 SV=1
SINPZ0801654.1 [mRNA] [translate_table: standard]	KOG4600	GO:0006412(translation)	GO:0005840(ribosome)	GO:0003735(structural constituent of ribosome)	50S ribosomal protein L27 OS=Neorickettsia sennetsu (strain Miyayama) GN=rpmA PE=3 SV=1
SINPZ0801655.1 [mRNA] [translate_table: standard]	-	-	-	-	Probable inactive poly [ADP-ribose] polymerase SRO5 OS=Arabidopsis thaliana GN=SRO5 PE=1 SV=1
SINPZ0801656.1 [mRNA] [translate_table: standard]	-	-	-	-	-
SINPZ0801657.1 [mRNA] [translate_table: standard]	-	GO:0055114(oxidation-reduction process)	-	GO:0005515(protein binding),GO:0070402(NADPH binding)	1-deoxy-D-xylulose 5-phosphate reductoisomerase, chloroplastic OS=Mentha piperita GN=DXR PE=2 SV=2
SINPZ0801658.1 [mRNA] [translate_table: standard]	KOG2629	-	-	-	Peroxisomal membrane protein PEX14 OS=Arabidopsis thaliana GN=PEX14 PE=1 SV=2
SINPZ0801659.1 [mRNA] [translate_table: standard]	KOG1840	-	-	GO:0005515(protein binding)	Nephrocystin-3 OS=Homo sapiens GN=NPHP3 PE=1 SV=1
SINPZ0801660.1 [mRNA] [translate_table: standard]	KOG2487	GO:0006289(nucleotide-excision repair),GO:0006355(regulation of transcription, DNA-templated)	GO:0000439(transcription factor TFIIH core complex)	-	General transcription factor IIH subunit 3 OS=Dictyostelium discoideum GN=gtf2h3 PE=3 SV=1
SINPZ0801661.1 [mRNA] [translate_table: standard]	KOG4658	-	-	GO:0043531(ADP binding)	Putative late blight resistance protein homolog R1A-3 OS=Solanum demissum GN=R1A-3 PE=5 SV=2
SINPZ0801662.1 [mRNA] [translate_table: standard]	-	-	-	-	CASP-like protein 4A3 OS=Arabidopsis thaliana GN=At2g36330 PE=2 SV=1
SINPZ0801663.1 [mRNA] [translate_table: standard]	KOG0800	-	-	-	E3 ubiquitin-protein ligase SIS3 OS=Arabidopsis thaliana GN=SIS3 PE=2 SV=2
SINPZ0801664.1 [mRNA] [translate_table: standard]	-	-	-	GO:0046983(protein dimerization activity)	Transcription factor bHLH126 OS=Arabidopsis thaliana GN=BHLH126 PE=2 SV=1
SINPZ0801665.1 [mRNA] [translate_table: standard]	KOG0800	-	-	-	E3 ubiquitin-protein ligase SIS3 OS=Arabidopsis thaliana GN=SIS3 PE=2 SV=2
SINPZ0801666.1 [mRNA] [translate_table: standard]	-	-	-	-	-
SINPZ0801711.1 [mRNA] [translate_table: standard]	KOG0743	-	-	GO:0005524(ATP binding)	AAA-ATPase ASD, mitochondrial OS=Arabidopsis thaliana GN=AATP1 PE=1 SV=1
SINPZ0801712.1 [mRNA] [translate_table: standard]	-	-	-	-	-
SINPZ0801713.1 [mRNA] [translate_table: standard]	KOG4672	GO:0006396(RNA processing)	-	-	WW domain-binding protein 11 OS=Danio rerio GN=wbp11 PE=1 SV=1
SINPZ0801714.1 [mRNA] [translate_table: standard]	-	GO:0055085(transmembrane transport)	GO:0016021(integral component of membrane)	-	Protein NUCLEAR FUSION DEFECTIVE 4 OS=Arabidopsis thaliana GN=NFD4 PE=3 SV=1
SINPZ0801715.1 [mRNA] [translate_table: standard]	KOG4392	GO:0006351(transcription, DNA-templated)	-	GO:0046983(protein dimerization activity)	DNA-directed RNA polymerases II, IV and V subunit 11 OS=Arabidopsis thaliana GN=NRPB11 PE=1 SV=1
SINPZ0801716.1 [mRNA] [translate_table: standard]	-	GO:0055085(transmembrane transport)	GO:0016021(integral component of membrane)	-	Protein NUCLEAR FUSION DEFECTIVE 4 OS=Arabidopsis thaliana GN=NFD4 PE=3 SV=1
SINPZ0801717.1 [mRNA] [translate_table: standard]	-	GO:0055085(transmembrane transport)	GO:0016021(integral component of membrane)	-	Protein NUCLEAR FUSION DEFECTIVE 4 OS=Arabidopsis thaliana GN=NFD4 PE=3 SV=1
SINPZ0801718.1 [mRNA] [translate_table: standard]	-	-	-	-	LOB domain-containing protein 27 OS=Arabidopsis thaliana GN=LBD27 PE=2 SV=1
SINPZ0801719.1 [mRNA] [translate_table: standard]	-	GO:0016579(protein deubiquitination)	-	GO:0036459(thiol-dependent ubiquitinyl hydrolase activity)	Inactive ubiquitin carboxyl-terminal hydrolase 54 OS=Mus musculus GN=Usp54 PE=1 SV=2
SINPZ0801720.1 [mRNA] [translate_table: standard]	KOG0032	GO:0006468(protein phosphorylation)	-	GO:0005509(calcium ion binding),GO:0004672(protein kinase activity),GO:0005524(ATP binding)	Calcium-dependent protein kinase 30 OS=Arabidopsis thaliana GN=CPK30 PE=1 SV=1
SINPZ0801721.1 [mRNA] [translate_table: standard]	KOG0714	-	-	-	DnaJ homolog subfamily B member 4 OS=Mus musculus GN=Dnajb4 PE=1 SV=1
SINPZ0801722.1 [mRNA] [translate_table: standard]	KOG0807	GO:0006807(nitrogen compound metabolic process)	-	-	Nitrilase-like protein 2 OS=Arabidopsis thaliana GN=NLP2 PE=2 SV=1
SINPZ0802292.1 [mRNA] [translate_table: standard]	KOG0102	-	-	-	Heat shock 70 kDa protein, mitochondrial OS=Phaseolus vulgaris PE=2 SV=1
SINPZ0802293.1 [mRNA] [translate_table: standard]	KOG1926	GO:0006355(regulation of transcription, DNA-templated)	GO:0005730(nucleolus)	GO:0003677(DNA binding),GO:0008134(transcription factor binding)	DNA polymerase V OS=Schizosaccharomyces pombe (strain 972 / ATCC 24843) GN=pol5 PE=1 SV=2
SINPZ0802294.1 [mRNA] [translate_table: standard]	KOG1474	-	-	GO:0005515(protein binding)	Transcription factor GTE2 OS=Arabidopsis thaliana GN=GTE2 PE=2 SV=2
SINPZ0802295.1 [mRNA] [translate_table: standard]	-	-	-	-	-
SINPZ0802296.1 [mRNA] [translate_table: standard]	-	-	-	-	-
SINPZ0802297.1 [mRNA] [translate_table: standard]	-	-	-	GO:0005515(protein binding)	-
SINPZ0802298.1 [mRNA] [translate_table: standard]	KOG1211	-	-	-	Fatty acid amide hydrolase OS=Arabidopsis thaliana GN=FAAH PE=1 SV=1
SINPZ0802299.1 [mRNA] [translate_table: standard]	KOG4754	-	-	-	Phosphoglycerate mutase-like protein 1 OS=Arabidopsis thaliana GN=At5g64460 PE=2 SV=1
SINPZ0802300.1 [mRNA] [translate_table: standard]	-	-	-	-	Protein trichome birefringence-like 12 OS=Arabidopsis thaliana GN=TBL12 PE=2 SV=1
SINPZ0802301.1 [mRNA] [translate_table: standard]	-	-	-	-	-
SINPZ0802302.1 [mRNA] [translate_table: standard]	KOG2817	-	-	-	Protein RMD5 homolog A OS=Xenopus laevis GN=rmnd5a PE=2 SV=1
SINPZ0802303.1 [mRNA] [translate_table: standard]	-	GO:0033014(tetrapyrrole biosynthetic process),GO:0055114(oxidation-reduction process)	-	GO:0008883(glutamyl-tRNA reductase activity),GO:0050661(NADP binding)	Glutamyl-tRNA reductase 1, chloroplastic OS=Cucumis sativus GN=HEMA1 PE=2 SV=1
SINPZ0802304.1 [mRNA] [translate_table: standard]	KOG0856	GO:0055114(oxidation-reduction process)	-	GO:0033743(peptide-methionine (R)-S-oxide reductase activity)	Peptide methionine sulfoxide reductase B2, chloroplastic OS=Arabidopsis thaliana GN=MSRB2 PE=1 SV=1
SINPZ0802305.1 [mRNA] [translate_table: standard]	KOG1650	GO:0006812(cation transport),GO:0055085(transmembrane transport),GO:0006813(potassium ion transport)	GO:0016021(integral component of membrane)	GO:0015299(solute:proton antiporter activity)	K(+) efflux antiporter 3, chloroplastic OS=Arabidopsis thaliana GN=KEA3 PE=2 SV=2
SINPZ0802306.1 [mRNA] [translate_table: standard]	KOG4658	-	-	GO:0043531(ADP binding)	Putative disease resistance protein RGA1 OS=Solanum bulbocastanum GN=RGA1 PE=2 SV=2
SINPZ0802307.1 [mRNA] [translate_table: standard]	KOG4658	-	-	GO:0043531(ADP binding)	Putative late blight resistance protein homolog R1B-14 OS=Solanum demissum GN=R1B-14 PE=3 SV=1
SINPZ0802308.1 [mRNA] [translate_table: standard]	-	-	-	-	-
SINPZ0802309.1 [mRNA] [translate_table: standard]	KOG4658	-	-	GO:0043531(ADP binding)	Putative disease resistance protein RGA3 OS=Solanum bulbocastanum GN=RGA3 PE=2 SV=2
SINPZ0802310.1 [mRNA] [translate_table: standard]	KOG4658	-	-	-	Putative disease resistance protein RGA1 OS=Solanum bulbocastanum GN=RGA1 PE=2 SV=2
SINPZ0802311.1 [mRNA] [translate_table: standard]	KOG1330	GO:0055085(transmembrane transport)	GO:0016021(integral component of membrane)	-	Probable sphingolipid transporter spinster homolog 2 OS=Arabidopsis thaliana GN=At5g64500 PE=2 SV=1
SINPZ0802312.1 [mRNA] [translate_table: standard]	-	-	-	-	-
SINPZ0802313.1 [mRNA] [translate_table: standard]	KOG1626	GO:0006796(phosphate-containing compound metabolic process)	GO:0005737(cytoplasm)	GO:0000287(magnesium ion binding),GO:0004427(inorganic diphosphatase activity)	Soluble inorganic pyrophosphatase 6, chloroplastic OS=Arabidopsis thaliana GN=PPA6 PE=1 SV=1
SINPZ0802314.1 [mRNA] [translate_table: standard]	KOG0509	-	-	-	Probable protein S-acyltransferase 23 OS=Arabidopsis thaliana GN=PAT23 PE=2 SV=2
SINPZ0802315.1 [mRNA] [translate_table: standard]	KOG1576	-	-	-	L-galactose dehydrogenase OS=Arabidopsis thaliana GN=LGALDH PE=1 SV=1
SINPZ0802316.1 [mRNA] [translate_table: standard]	-	-	-	GO:0046983(protein dimerization activity)	Transcription factor bHLH25 OS=Arabidopsis thaliana GN=BHLH25 PE=2 SV=2
SINPZ0802317.1 [mRNA] [translate_table: standard]	-	-	-	-	-
SINPZ0802318.1 [mRNA] [translate_table: standard]	-	-	-	-	-
SINPZ0802319.1 [mRNA] [translate_table: standard]	KOG1494	GO:0055114(oxidation-reduction process)	-	GO:0016491(oxidoreductase activity),GO:0016616(oxidoreductase activity, acting on the CH-OH group of donors, NAD or NADP as acceptor)	Malate dehydrogenase, glyoxysomal OS=Cucumis sativus GN=MDHG PE=2 SV=1
SINPZ0802320.1 [mRNA] [translate_table: standard]	-	-	-	-	Proline iminopeptidase OS=Arabidopsis thaliana GN=PIP PE=2 SV=3
SINPZ0802321.1 [mRNA] [translate_table: standard]	-	-	-	-	-
SINPZ0802322.1 [mRNA] [translate_table: standard]	-	-	-	GO:0008270(zinc ion binding)	-
SINPZ0802323.1 [mRNA] [translate_table: standard]	KOG0257	GO:0009058(biosynthetic process)	-	GO:0030170(pyridoxal phosphate binding)	LL-diaminopimelate aminotransferase, chloroplastic OS=Arabidopsis thaliana GN=DAP PE=1 SV=1
SINPZ0802324.1 [mRNA] [translate_table: standard]	-	-	-	-	-
SINPZ0802325.1 [mRNA] [translate_table: standard]	KOG1745	-	GO:0000786(nucleosome)	GO:0003677(DNA binding)	Histone H3.2 OS=Nicotiana tabacum GN=B34 PE=1 SV=1
SINPZ0802326.1 [mRNA] [translate_table: standard]	KOG2118	-	-	-	DUF21 domain-containing protein At2g14520 OS=Arabidopsis thaliana GN=CBSDUF3 PE=2 SV=2
SINPZ0802327.1 [mRNA] [translate_table: standard]	-	-	-	-	Uncharacterized protein At3g49720 OS=Arabidopsis thaliana GN=At3g49720 PE=2 SV=1
SINPZ0802328.1 [mRNA] [translate_table: standard]	-	-	-	-	Protein trichome birefringence-like 13 OS=Arabidopsis thaliana GN=TBL13 PE=2 SV=1
SINPZ0802329.1 [mRNA] [translate_table: standard]	-	-	-	-	-
SINPZ0802330.1 [mRNA] [translate_table: standard]	KOG3017	-	-	-	Basic form of pathogenesis-related protein 1 OS=Nicotiana tabacum PE=3 SV=1
SINPZ0802331.1 [mRNA] [translate_table: standard]	-	GO:0005975(carbohydrate metabolic process),GO:0006073(cellular glucan metabolic process)	GO:0005618(cell wall),GO:0048046(apoplast)	GO:0004553(hydrolase activity, hydrolyzing O-glycosyl compounds),GO:0016762(xyloglucan:xyloglucosyl transferase activity)	Probable xyloglucan endotransglucosylase/hydrolase protein 10 OS=Arabidopsis thaliana GN=XTH10 PE=2 SV=1
SINPZ0802407.1 [mRNA] [translate_table: standard]	KOG4299	-	-	GO:0003677(DNA binding)	Pathogenesis-related homeodomain protein OS=Petroselinum crispum GN=PRH PE=2 SV=1
SINPZ0802408.1 [mRNA] [translate_table: standard]	KOG0654	-	GO:0005634(nucleus)	-	Putative cyclin-A3-1 OS=Arabidopsis thaliana GN=CYCA3-1 PE=3 SV=1
SINPZ0802409.1 [mRNA] [translate_table: standard]	KOG3224	GO:0043666(regulation of phosphoprotein phosphatase activity)	-	-	TIP41-like protein OS=Dictyostelium discoideum GN=tiprl PE=3 SV=1
SINPZ0802410.1 [mRNA] [translate_table: standard]	-	-	-	-	Zinc finger protein 4 OS=Arabidopsis thaliana GN=ZFP4 PE=2 SV=2
SINPZ0802411.1 [mRNA] [translate_table: standard]	-	-	-	-	-
SINPZ0802412.1 [mRNA] [translate_table: standard]	-	-	-	-	Alpha-L-fucosidase 2 OS=Arabidopsis thaliana GN=FUC95A PE=1 SV=1
SINPZ0802413.1 [mRNA] [translate_table: standard]	-	-	-	-	-
SINPZ0802414.1 [mRNA] [translate_table: standard]	-	-	-	-	LYR motif-containing protein At3g19508 OS=Arabidopsis thaliana GN=At3g19508 PE=3 SV=1
SINPZ0802415.1 [mRNA] [translate_table: standard]	-	-	-	-	Basic secretory protease (Fragments) OS=Boswellia serrata PE=1 SV=1
SINPZ0802416.1 [mRNA] [translate_table: standard]	-	-	-	-	Basic secretory protease (Fragments) OS=Boswellia serrata PE=1 SV=1
SINPZ0802417.1 [mRNA] [translate_table: standard]	KOG2624	GO:0006629(lipid metabolic process)	-	-	Triacylglycerol lipase 1 OS=Arabidopsis thaliana GN=LIP1 PE=1 SV=1
SINPZ0802418.1 [mRNA] [translate_table: standard]	KOG1192	-	-	GO:0016758(transferase activity, transferring hexosyl groups)	Cinnamate beta-D-glucosyltransferase OS=Fragaria ananassa GN=GT2 PE=1 SV=1
SINPZ0802419.1 [mRNA] [translate_table: standard]	KOG1192	-	-	GO:0016758(transferase activity, transferring hexosyl groups)	Limonoid UDP-glucosyltransferase OS=Citrus unshiu PE=2 SV=1
SINPZ0802420.1 [mRNA] [translate_table: standard]	KOG0023	GO:0055114(oxidation-reduction process)	-	-	Cinnamyl alcohol dehydrogenase 1 OS=Ocimum basilicum GN=CAD1 PE=1 SV=1
SINPZ0802421.1 [mRNA] [translate_table: standard]	KOG0048	-	-	-	Transcription factor MYB44 OS=Arabidopsis thaliana GN=MYB44 PE=2 SV=1
SINPZ0802422.1 [mRNA] [translate_table: standard]	-	-	-	-	-
SINPZ0802423.1 [mRNA] [translate_table: standard]	-	-	-	-	Protein TIC 21, chloroplastic OS=Arabidopsis thaliana GN=TIC21 PE=1 SV=1
SINPZ0802432.1 [mRNA] [translate_table: standard]	KOG0656	-	GO:0005634(nucleus)	-	Cyclin-D3-1 OS=Arabidopsis thaliana GN=CYCD3-1 PE=1 SV=3
SINPZ0802433.1 [mRNA] [translate_table: standard]	KOG1030	-	-	-	Elicitor-responsive protein 1 OS=Oryza sativa subsp. japonica GN=ERG1 PE=2 SV=1
SINPZ0802434.1 [mRNA] [translate_table: standard]	KOG2283	-	-	-	Phosphatidylinositol 3,4,5-trisphosphate 3-phosphatase and dual-specificity protein phosphatase PTEN OS=Dictyostelium discoideum GN=pteN PE=2 SV=1
SINPZ0802435.1 [mRNA] [translate_table: standard]	KOG1543	GO:0006508(proteolysis)	-	GO:0008234(cysteine-type peptidase activity)	Cysteine proteinase RD21a OS=Arabidopsis thaliana GN=RD21A PE=1 SV=1
SINPZ0802436.1 [mRNA] [translate_table: standard]	-	-	-	-	-
SINPZ0802437.1 [mRNA] [translate_table: standard]	KOG0017	-	-	-	-
SINPZ0802438.1 [mRNA] [translate_table: standard]	KOG1192	-	-	GO:0016758(transferase activity, transferring hexosyl groups)	Scopoletin glucosyltransferase OS=Nicotiana tabacum GN=TOGT1 PE=1 SV=1
SINPZ0802439.1 [mRNA] [translate_table: standard]	KOG1192	-	-	GO:0016758(transferase activity, transferring hexosyl groups)	Scopoletin glucosyltransferase OS=Nicotiana tabacum GN=TOGT1 PE=1 SV=1
SINPZ0802440.1 [mRNA] [translate_table: standard]	-	-	-	-	Uncharacterized protein At4g06744 OS=Arabidopsis thaliana GN=At4g06744 PE=2 SV=1
SINPZ0802441.1 [mRNA] [translate_table: standard]	-	-	-	-	Protein IRX15-LIKE OS=Arabidopsis thaliana GN=IRX15-L PE=2 SV=1
SINPZ0802442.1 [mRNA] [translate_table: standard]	KOG1192	-	-	GO:0016758(transferase activity, transferring hexosyl groups)	Scopoletin glucosyltransferase OS=Nicotiana tabacum GN=TOGT1 PE=1 SV=1
SINPZ0802443.1 [mRNA] [translate_table: standard]	KOG1192	-	-	GO:0016758(transferase activity, transferring hexosyl groups)	Scopoletin glucosyltransferase OS=Nicotiana tabacum GN=TOGT1 PE=1 SV=1
[truncated: 734 more rows]

[truncated: 11 more sheets: Table S11., Table S12., Table S13., Table S14., Table S15., Table S16., Table S17., Table S18., Table S19., Table S20., Table S21.]
